# Supplementary material for: Metabolism fine tuning and cardiokines secretion represent adaptative responses of the heart to High Fat and High Sugar Diets in flies
Source: PLoS Genet. 2026 Jun 11;22(6):e1012189. doi: 10.1371/journal.pgen.1012189 (PMC13286269; doi:10.1371/journal.pgen.1012189)
Supplement: S2 Table — Independent replicates are named HFD A, B and C; HSD A, B and C; ND A, B and C. (XLSX) [file pgen.1012189.s008.xlsx]

## Sheet: sickle_subread-align_featureCou
FBgn ID	Geneid	HFD_A	HFD_B	HFD_C	HSD_A	HSD_B	HSD_C	ND_A	ND_B	ND_C
FBgn0005391	Yp2	7376.77	6740.84	9884.55	15586.3	18013.8	15128.4	32754.4	25581.9	27809.8
FBgn0010019	Cyp4g1	45249.2	53491.9	51473.2	47515.7	58245.5	55266.8	31265.1	44926.9	37088.7
FBgn0004047	Yp3	7776.73	8009.34	8395.17	14143.6	14298.5	12232.9	30125.4	19045.3	22203.4
FBgn0004045	Yp1	6841.46	7160.24	7888.46	10520.3	10370.8	8882.74	19985.4	14794.7	16988.4
FBgn0287423	Nplp2	6039.58	5412.03	5634.18	11899.2	8953.65	8169.82	10085	7430.43	9199.3
FBgn0029990	CG2233	3956.08	3790.87	3703.99	3625.95	3126.89	2886.33	5869.16	5255.88	5768.59
FBgn0066084	RpL41	5597.41	4802.13	4534.92	6355.6	4342.44	4180.36	4357.49	4254.87	4554.21
FBgn0284245	eEF1a1	4728.25	4929.85	4208.63	4898.13	4270.59	3962.76	4058.17	3858.96	4131.23
FBgn0085195	CG34166	850.2	565.945	476.274	957.52	1018.7	1253.6	3899.65	2001.12	2835.98
FBgn0003274	RpLP2	2855.53	3344.28	2920.07	2926.19	2449.44	2244.8	2847.95	2586.23	2624.91
FBgn0029172	Fad2	3376.16	4035.88	4272.72	4491.43	5360.28	5440.82	2760.33	3963.98	3360.34
FBgn0002593	RpLP1	2906.73	3140.34	2956.73	3336.9	2721.99	2509.89	2668.75	2671.36	2707.7
FBgn0003942	RpS27A	2970.17	2836.75	2516.93	2974.18	2316.18	2127.66	2590.12	2428.57	2388.39
FBgn0023170	RpL39	2948.23	2969.88	2901.11	3322.83	2596.53	2377.32	2569.54	2640.84	2704.2
FBgn0086687	Desat1	2881.06	3035.5	2393.71	2811.85	2516.02	2308.78	2400.08	2255.64	2634.33
FBgn0010078	RpL23	2522.07	2586.82	2392.42	2727.71	2205.26	1994.62	2388.52	2160.51	2178.72
FBgn0010411	RpS18	2443.44	2529.73	2315.79	2572.22	2108.07	2003.06	2262.49	2067.05	2171.55
FBgn0010409	RpL18A	2417.49	2477.39	2161.31	2508.76	2028.66	1881.8	2126.99	1922.93	1956.8
FBgn0033820	CG4716	2256.61	2378.19	1700.38	2155.38	1843.15	1287.37	2012.5	1468.87	1847.69
FBgn0285948	RpL27A	2308.69	2370.39	2148.82	2433.73	1913.69	1804.37	1977.11	1832.98	1879.33
FBgn0026372	RpL23A	2226.77	2297.02	2043.93	2357	1866.67	1740.22	1946.47	1698.6	1804.11
FBgn0040606	CG6503	986.088	852.02	932.504	1058.04	1060.75	958.073	1888.55	1309.18	1501.45
FBgn0000559	eEF2	2220.22	2101.42	1846.01	2267.05	2004.51	1778.09	1815.09	1746.4	1790.36
FBgn0010387	Acbp2	1315.47	1933.9	1757.34	1928.2	1934.42	2245.17	1751.37	2071.37	1831.29
FBgn0000261	Cat	2116.3	2519.05	2470.11	2176.52	2407.78	2677.68	1739.84	2428.2	2098
FBgn0017579	RpL14	2047.98	2039.7	2000.12	2208.5	1717.56	1702.78	1731.56	1666.14	1815.02
FBgn0037763	CG16904	1949.03	2433.03	2239.29	3327.33	3459.19	3692.73	1726.9	2498.32	2199.96
FBgn0039857	RpL6	1989.02	1929.15	1751.03	2027.35	1621.24	1513.57	1682.79	1508.91	1592.42
FBgn0015756	RpL9	1899.97	1785.81	1638.77	1817.45	1416.43	1312.54	1675.32	1450.35	1508.02
FBgn0050008	CG30008	2796.96	3558.98	3383.05	3255.42	3925.51	3907.04	1674.87	2664.65	2244.1
FBgn0034138	RpS15	1781.87	1833	1677.24	1879.49	1516.46	1414.97	1636.6	1490.14	1532.96
FBgn0039682	Obp99c	1068.97	1102.94	925.777	1096.95	858.689	870.661	1629.38	1120.6	1295.29
FBgn0037351	RpL13A	1747.62	1906.71	1680.99	1990.36	1599.1	1475.84	1622.38	1462.9	1569.18
FBgn0032987	RpL21	1992.46	1878.49	1770.83	2010.5	1570.24	1520.96	1609.07	1638.11	1627.18
FBgn0005533	RpS17	1767.26	1794.56	1714.61	1842.47	1446.93	1391.97	1572.42	1436.7	1447.62
FBgn0015221	Fer2LCH	1436.91	1371.02	1517.76	1280.62	1066.73	1256.22	1571.5	1351.18	1469.21
FBgn0031980	RpL36A	1746.51	1711.39	1623.6	1858.86	1475.27	1378	1571.48	1434.77	1464.48
FBgn0086472	RpS25	1538.04	1636.95	1406.71	1698.99	1384.54	1257.45	1546.79	1437.14	1426.68
FBgn0016726	RpL29	1665.03	1724.21	1569.85	1857.3	1446.32	1340.99	1542.61	1473.33	1520.29
FBgn0036213	RpL10Ab	1803.1	1784.65	1607.05	1839.63	1396.76	1337.48	1498.21	1366.69	1444.64
FBgn0002579	RpL36	1639.77	1675.86	1633.58	1904.73	1500.72	1440.84	1497.35	1465.13	1466.72
FBgn0039757	RpS7	1745.21	1740.83	1555.87	1707.56	1376.84	1276.01	1487.47	1344.5	1324.42
FBgn0015623	Cpr	2108.85	2498.97	2257.25	2264.56	2697.45	2721.68	1467.74	2025.04	1756.19
FBgn0003279	RpL4	1748.04	1755.92	1569.44	1841.02	1501.21	1394.76	1459.41	1337.01	1443.33
FBgn0031561	IM33	1087.71	1356.96	1085.34	1479.61	996.065	955.881	1456.12	1176.55	1390.05
FBgn0030362	regucalcin	1067.87	913.121	963.64	1000.03	1149.03	1326.03	1449.91	1535.66	1516.17
FBgn0036825	RpL26	1708.3	1738.98	1629.26	1742.56	1373.29	1282.52	1435.84	1332.83	1330.28
FBgn0038834	RpS30	1639.31	1686.13	1499.79	1760.59	1325.46	1302.48	1428.97	1261.33	1367.34
FBgn0037762	eloF	1387.25	1565.34	1921.58	2377.7	2952.7	2933.83	1409.6	2258.98	1889.27
FBgn0266599	Hsc70-4	1741.62	1789.19	1770.54	1576.47	1408.43	1525.96	1408.57	1395.61	1273.93
FBgn0005593	RpL7	1641.3	1644.64	1521.1	1727.44	1389.11	1279.1	1391.48	1279.13	1306.75
FBgn0003941	RpL40	1604.06	1626.29	1485.45	1649.52	1309.36	1263.37	1375.43	1270.69	1307.03
FBgn0039713	RpS8	1509.67	1567.72	1414.92	1584.91	1286.34	1196.07	1369.92	1236.34	1278.53
FBgn0014026	RpL7A	1560.75	1574.32	1518.53	1728.88	1424.8	1322.14	1357.59	1289.37	1327.29
FBgn0037328	RpL35A	1459.17	1498.87	1446.2	1618.31	1308.09	1252.9	1339.36	1197.49	1291.12
FBgn0038450	CG17560	1454.55	1597.6	1370.46	1988.16	1909.4	2505.67	1338.26	1969.21	1517.5
FBgn0010265	RpS13	1525.51	1485.67	1332.63	1517.48	1215.93	1099.16	1316.17	1190.53	1207.73
FBgn0035753	RpL18	1441.73	1492.2	1403.25	1567.59	1284.26	1246.22	1302.08	1160.47	1267.96
FBgn0013770	Cp1	1223.19	1096.13	1340.12	1202.81	1347.88	1257.51	1298.23	1332.74	1359.42
FBgn0261596	RpS24	1697.47	1599.52	1549.5	1561.56	1233.36	1203.63	1297.29	1302.43	1272.72
FBgn0017545	RpS3A	1373.29	1446.61	1588.53	1862.77	1513.02	1497.47	1294.39	1470.96	1464.2
FBgn0036262	Miox	2296.85	2158.19	1451.36	776.297	685.938	714.768	1291.44	1266.32	1276.77
FBgn0029785	RpL35	1411.28	1489.51	1535.51	1610.66	1303.56	1318.15	1284.08	1296.83	1312.39
FBgn0285949	RpL31	1502.93	1480.04	1336.27	1552.13	1194	1124.44	1283.01	1153.43	1182.56
FBgn0003517	sta	1443.05	1526.5	1308.76	1583.15	1265.14	1135.79	1279.89	1166.51	1191.46
FBgn0028697	RpL15	1399	1418.35	1486.35	1582.79	1292.46	1269.96	1253.28	1369.61	1327.28
FBgn0033912	RpS23	1451.66	1452.86	1314.27	1448.82	1184.74	1080.29	1250.52	1180.96	1158.64
FBgn0027560	Tps1	1120.55	1356.83	1036.83	1357.6	1057.28	818.132	1243.72	905.375	1190.38
FBgn0261592	RpS6	1433.06	1462.02	1377.35	1583.38	1258.92	1211.84	1237.65	1132.25	1185.81
FBgn0040733	BomS6	987.069	1234.51	1676.82	1366.96	1278.46	1175.27	1236.57	1585.15	1717.35
FBgn0264294	Cyt-b5	1212.01	1365.11	1415.76	1637.89	1905.93	1932.66	1209.54	1440.53	1235.21
FBgn0285950	RpL19	1331.88	1341.38	1202.2	1392.8	1073.84	1026.14	1196.46	1082.66	1167.25
FBgn0032400	CG6770	1022.81	1249.05	1296.61	901.068	860.399	767.749	1188.36	1247.49	1224.31
FBgn0002622	RpS3	1302.29	1382.85	1261.46	1367.04	1128.12	1032.01	1188.13	1099.35	1124.76
FBgn0261602	RpL8	1314.06	1404.85	1236.02	1446.3	1170.71	1088.73	1185.82	1053.62	1131.89
FBgn0261599	RpS29	1278.05	1287.55	1379.34	1471.14	1171.38	1144.65	1182.96	1233.1	1206.08
FBgn0019936	RpS20	1383.14	1340.35	1406.47	1567.31	1212.06	1241.82	1145.21	1193	1194.83
FBgn0000100	RpLP0	1344.38	1343.24	1183.66	1336.63	1109.57	1007.49	1138.36	1051.14	1077.3
FBgn0002626	RpL32	1357.05	1389.28	1291.16	1488.22	1107.58	1106.56	1138.19	1063.89	1139.48
FBgn0003462	Sod1	1235.61	1576.99	1686.82	1704.38	1838.69	1947.77	1107.63	1433.16	1277.39
FBgn0020618	Rack1	1354.69	1344.44	1184.25	1386.51	1120.69	1025.52	1097.54	993.898	1024.07
FBgn0000406	Cyt-b5-r	1145.88	1128.64	769.89	856.802	668.296	578.026	1084.51	786.07	983.81
FBgn0013325	RpL11	1246.58	1289.89	1179.1	1359.82	1071.48	999.35	1069.06	982.693	1061.04
FBgn0010408	RpS9	1303.16	1351.68	1260.55	1410.66	1078.16	1012.16	1067.64	1007.36	1055.07
FBgn0039359	RpL27	1319.5	1260.16	1156.04	1285	1005.01	975.172	1062.1	965.774	991.518
FBgn0029176	eEF1g	1160.28	1136.83	993.233	1193.59	991.066	941.161	1058.85	949.194	990.593
FBgn0286213	RpS12	1328.67	1248.44	1186.64	1344.33	1071.21	1026.06	1058.16	1015.23	1040.46
FBgn0034743	RpS16	1300.22	1265.05	1205.22	1319.04	1044.28	1009.18	1054.97	1010.84	1041.58
FBgn0011284	RpS4	1234.07	1194.19	1094.7	1328.08	1095.19	1021.84	1040.45	947.905	1008.18
FBgn0033699	RpS11	1148.11	1155.92	1122.23	1307.78	998.321	1007.15	1038.08	970.349	1001.98
FBgn0285952	eEF5	1147.5	1123.68	1105.83	1232.91	1081.95	1080.91	1025.19	1095.94	1097.64
FBgn0034968	RpL12	1162.34	1171.16	1037.89	1197.26	987.164	898.236	1025	935.959	912.736
FBgn0010198	RpS15Aa	1049.25	1142.7	1153.83	1357.11	1056.41	1027.35	1019.08	1043.55	1057.43
FBgn0004867	RpS2	1272.61	1297.25	1130.11	1242.1	953.014	911.578	1018.83	954.523	952.907
FBgn0024733	RpL10	1169.41	1115.72	1199.01	1523.9	1178.03	1161.81	1017.45	1061.17	1114.76
FBgn0001233	Hsp83	1159.85	1316	1434.66	1111.65	1008.41	1196.84	1004.03	1124.37	920.386
FBgn0039755	CG15531	835.987	798.318	810.249	1397.5	1598.79	1597.79	1002.02	1454.39	1182.22
FBgn0020910	RpL3	1204.93	1158.65	1035.13	1210.68	958.24	900.639	1000.41	877.296	962.877
FBgn0037874	Tctp	1144.95	1113.63	992.775	1224.35	975.879	881.427	999.618	924.088	997.635
FBgn0034761	CG4250	1016.53	796.846	875.165	923.09	910.372	1030.17	990.882	1062.18	984.355
FBgn0011272	RpL13	1060.78	1134.15	984.844	1177.26	926.852	892.094	967.698	831.417	926.498
FBgn0029897	RpL17	1025.33	1092.55	996.663	1158.19	941.045	872.424	946.168	882.401	906.013
FBgn0037547	CG7910	1650.22	1862.32	1714.95	1648.23	1950.23	1820.53	942.82	1403.3	1143.03
FBgn0002590	RpS5a	1108.15	1136.42	1032.08	1127.76	921.459	870.762	935.932	911.486	894.549
FBgn0015222	Fer1HCH	839.423	839.881	869.556	822.885	655.198	725.556	915.125	801.842	884.734
FBgn0002565	Lsp2	3.96024	8.62216	21.4881	9.5786	21.8036	124.319	890.302	316.01	344.519
FBgn0026562	SPARC	875.746	758.662	748.503	834.274	869.374	851.015	880.781	836.581	839.938
FBgn0051523	CG31523	1095.45	1188.92	1209.79	1510.87	1714.47	1795.13	852.178	1315.06	1146.51
FBgn0002719	Men	603.481	822.267	748.485	566.278	550.554	613.287	841.068	791.113	802.421
FBgn0030136	RpS28b	969.614	962.317	1049.76	1142.62	926.294	917.022	839.523	926.005	898.64
FBgn0025885	Inos	701.226	543.283	626.669	604.721	816.884	822.603	837.153	859.724	764.846
FBgn0040732	CG16926	557.555	742.193	725.267	962.261	804.755	743.213	835	800.81	891.27
FBgn0030616	RpL37-1	882.222	956.227	891.387	1034.45	815.836	777.65	828.868	777.165	822.929
FBgn0261597	RpS26	897.626	947.147	862.063	970.897	753.087	710.615	818.744	737.473	784.187
FBgn0086710	RpL30	993.688	962.885	896.949	1007.64	765.272	720.158	813.15	770.001	775.182
FBgn0283427	FASN1	586.306	886.111	658.131	623.991	620.437	551.134	804.797	684.361	821.753
FBgn0043841	vir-1	555.442	765.12	752.147	899.754	904.608	1022.96	801.224	971.443	885.631
FBgn0040827	CG13315	580.877	654.621	521.645	807.344	692.722	548.261	790.835	562.592	714.89
FBgn0039300	RpS27	925.567	900.934	945.072	981.961	766.46	782.906	788.828	787.289	815.334
FBgn0000150	awd	756.672	767.29	617.629	778.692	574.915	561.969	781.697	654.725	703.541
FBgn0028526	CG15293	737.714	828.466	686.141	649.388	457.688	446.196	781.594	583.477	717.139
FBgn0037607	CG8036	849.478	929.148	736.112	695.983	486.939	634.877	774.442	712.749	686.639
FBgn0037686	RpL34b	850.844	902.629	832.5	899.129	711.877	701.899	764.968	708.318	734.367
FBgn0261560	Thor	790.458	734.652	748.646	817.708	841.85	763.145	761.972	803.221	816.966
FBgn0029093	cathD	705.46	804.361	799.41	756.733	818.029	878.368	751.803	832.219	812.213
FBgn0033367	PPO2	956.813	794.842	687.31	589.478	717.29	653.929	750.896	726.685	810.055
FBgn0000416	Sap-r	737.787	710.518	705.325	651.901	703.942	713.673	747.982	756.513	758.394
FBgn0028737	eEF1b	768.037	797.229	725.757	790.11	629.613	601.979	740.572	645.362	679.41
FBgn0010412	RpS19a	819.655	863.206	861.988	937.105	776.516	763.022	740.364	711.278	726.721
FBgn0022355	Tsf1	388.37	1092.8	758.843	228.478	107.115	205.072	737.718	559.797	636.22
FBgn0004403	RpS14a	786.91	858.561	815.636	845.163	727.246	645.85	737.253	730.928	721.69
FBgn0010217	ATPsynb	841.946	758.403	748.58	799.455	743.99	712.222	728.971	694.756	688.937
FBgn0002773	Mlc2	921.199	605.613	814.372	576.139	778.272	871.252	727.998	760.713	614.37
FBgn0003137	Ppn	872.828	628.796	583.507	483.875	682.958	769.517	711.25	825.766	725.415
FBgn0034398	CG15098	755.49	753.791	810.883	772.718	743.481	756.413	702.799	743.552	723.722
FBgn0087002	apolpp	508.304	404.13	653.493	847.873	670.023	734.145	697.003	765.7	803.323
FBgn0040398	CG14629	597.132	558.52	520.065	634.802	595.225	638.623	693.587	642.916	638.218
FBgn0035422	RpL28	785.434	772.642	730.884	802.623	640.493	621.151	691.046	633.455	642.742
FBgn0029821	CG4020	685.218	735.31	625.4	869.468	921.885	1027.6	677.056	925.736	796.016
FBgn0001942	eIF4A	789.617	807.501	816.451	890.064	757.545	745.591	674.235	710.954	704.077
FBgn0287184	FASN3	540.092	467.831	817.716	1030.59	1135.17	1557.96	667.942	1421.1	1217.67
FBgn0035087	CG2765	1012.16	1050.73	1010.36	1249.12	1453.96	1479.88	660.024	1032.95	836.714
FBgn0283437	PPO1	713.388	574.612	561.904	400.918	535.456	487.853	659.921	666.877	705.8
FBgn0001092	Gapdh2	603.843	629.608	626.486	569.678	506.208	592.9	658.411	626.978	652.13
FBgn0064225	RpL5	693.45	700.861	662.616	797.211	655.49	600.544	653.54	628.486	656
FBgn0001091	Gapdh1	475.957	469.605	481.909	521.843	444.907	487.768	643.829	532.145	600.575
FBgn0038914	fit	115.837	82.2572	173.154	136.409	178.794	247.214	643.815	465.296	490.563
FBgn0001248	Idh	619.624	656.277	649.704	687.789	680.796	775.674	635.311	728.167	634.062
FBgn0261608	RpL37A	769.043	770.385	798.442	859.399	658.742	641.343	635.194	646.693	665.175
FBgn0262782	Mdh1	654.087	694.704	602.645	531.58	434.228	458.026	634.175	532.044	593.307
FBgn0004432	Cyp1	565.49	623.698	649.64	728.589	646.588	712.157	633.774	647.646	656.477
FBgn0000044	Act57B	1181.96	536.812	857.327	639.918	886.416	998.294	633.211	617.209	477.899
FBgn0011211	blw	696.176	633.986	593.755	624.406	588.07	574.397	626.811	543.69	567.668
FBgn0285947	RpS10b	709.67	708.559	659.198	701.166	587.235	577.731	622.037	571.442	579.542
FBgn0039830	ATPsynC	705.331	622.037	648.432	718.034	596.223	636.622	614.208	568.26	582.912
FBgn0012036	Aldh	677.751	620.158	545.879	454.868	397.762	468.336	607.604	507.847	554.209
FBgn0039737	CG7920	652.169	656.268	599.843	507.777	492.964	519.019	605.009	547.094	523.783
FBgn0015521	RpS21	649.74	711.32	725.494	755.331	622.127	574.294	594.697	647.798	634.987
FBgn0267910	lncRNA:CR34335	541.958	567.853	1144.05	974.797	901.714	1181.66	593.631	900.994	895.274
FBgn0023477	Taldo	775.678	904.562	693.733	504.252	365.712	425.794	592.503	536.256	560.016
FBgn0053926	Srg3	713.945	783.064	517.698	566.069	357.056	407.029	589.649	555.586	513.314
FBgn0001225	Hsp26	397.713	540.422	1021.5	325.349	538.62	629.497	589.435	857.964	522.023
FBgn0003360	sesB	763.519	673.473	704.991	711.373	641.084	686.907	585.653	606.303	573.05
FBgn0015288	RpL22	681.176	687.576	642.197	579.12	566.634	541.782	579.34	494.014	508.332
FBgn0032518	RpL24	663.82	693.067	663.341	756.66	587.672	573.454	574.515	555.676	579.966
FBgn0030237	CG15209	488.021	381.718	453.618	532.502	398.334	391.738	572.837	456.208	465.09
FBgn0025583	BomS2	418.026	617.794	384.748	592.157	288.046	304.008	564.545	414.578	601.982
FBgn0030521	CtsB	574.47	580.328	628.052	434.331	485.573	481.48	563.95	579.254	593.106
FBgn0040653	Dso1	481.954	480.787	367.577	536.151	289.581	349.721	562.188	387.715	451.001
FBgn0002789	Mp20	661.378	425.949	538.643	531.739	641.875	723.563	560.968	483.888	481.351
FBgn0037765	CG9458	621.974	835.202	879.194	1017.92	1117.6	1182.93	558.987	792.636	665.355
FBgn0003231	ref(2)P	554.512	704.79	733.524	780.509	932.578	947.117	556.978	717.635	685.034
FBgn0034331	BomBc2	297.499	410.557	282.191	389.746	282.812	260.875	552.456	371.959	496.562
FBgn0038074	Gnmt	8.44254	6.34772	14.6538	20.9379	22.1295	60.7136	538.026	185.686	328.864
FBgn0034512	Bbd	695.784	851.776	521.404	567.196	296.128	351.857	535.77	455.236	537.899
FBgn0031313	CG5080	478.467	437.259	430.913	346.573	424.9	471.316	535.105	544.677	532.628
FBgn0035471	Sc2	768.182	859.793	838.894	894.144	983.784	1024.93	527.843	731.157	621.933
FBgn0034638	CG10433	600.37	600.571	620.905	715.217	673.242	674.402	526.574	589.899	597.919
FBgn0045823	vsg	569.397	501.984	527.213	509.214	558.433	671.24	522.115	641.74	542.774
FBgn0026415	Idgf4	385.516	407.357	344.83	416.032	319.414	303.397	518.196	355.601	423.541
FBgn0029975	spidey	697.96	902.12	842.915	806.249	917.798	939.773	517.771	730.891	606.257
FBgn0261575	tobi	179.571	319.204	190.059	148.893	121.78	165.255	506.237	235.825	363.366
FBgn0000299	Col4a1	557.484	463.899	397.155	360.285	460.358	489.133	488.401	535.188	474.265
FBgn0040793	COX7B	469.36	449.94	439.278	511.198	483.632	482.491	481.382	447.278	441.84
FBgn0001230	Hsp68	361.624	501.896	843.385	247.775	343.001	439.63	480.99	754.081	432.228
FBgn0032472	CG9928	313.703	422.494	325.83	505.469	321.348	328.662	473.363	348.681	420.474
FBgn0035978	UGP	363.236	391.137	334.215	364.727	249.046	238.682	473.079	367.653	479.142
FBgn0032394	Hacd1	601.294	771.006	721.722	738.187	807.043	831.466	470.469	632.803	542.774
FBgn0012034	AcCoAS	434.189	491.85	413.413	279.335	290.233	277.834	466.906	386.509	408.034
FBgn0016675	Lectin-galC1	302.38	292.185	327.189	417.67	487.102	550.875	461.676	658.84	507.234
FBgn0086904	Naca	494.251	538.017	488.977	529.361	470.333	416.745	461.503	442.76	456.669
FBgn0013763	Idgf6	426.053	414.068	396.435	443.398	346.323	329.777	460.692	362.693	412.571
FBgn0024293	Spn43Ab	486	522.657	391.372	438.213	319.175	263.008	452.487	338.093	411.85
FBgn0020764	Alas	739.38	942.93	844.59	600.371	668.294	707.635	450.194	555.926	495.449
FBgn0001149	GstD1	393.621	382.713	497.892	318.577	322.4	359.233	442.33	391.536	389.644
FBgn0002868	MtnA	823.657	1302.74	1113.39	2862.64	1472	1560.41	440.668	316.929	763.723
FBgn0001114	Glt	291.305	258.934	246.421	253.987	273.595	270.709	438.684	326.608	355.376
FBgn0030041	CG12116	318.473	338.208	285.483	596.717	417.549	354.735	437.441	336.397	388.831
FBgn0013954	Fkbp12	386.183	382.34	341.51	423.897	345.652	358.853	435.142	393.527	384.933
FBgn0267385	PyK	313.484	368.929	342.4	356.169	296.036	350.715	431.668	398.688	417.125
FBgn0042627	FASN2	725.618	845.513	676.871	680.619	809.435	765.903	429.743	555.209	516.813
FBgn0030160	CG9691	360.936	406.392	328.208	259.833	210.593	192.848	423.426	295.007	361.558
FBgn0019624	COX5A	379.095	390.459	359.223	396.094	362.736	348.812	419.636	346.672	372.133
FBgn0028473	Non1	484.169	545.336	490.324	496.728	525.649	419.079	418.499	410.374	440.994
FBgn0000064	Ald1	474.399	437.742	426.54	338.184	302.236	342.089	416.471	373.513	387.475
FBgn0033446	CG1648	374.931	566.697	504.492	853.152	716.002	368.627	415.843	363.985	425.562
FBgn0024289	Sodh1	355.404	400.091	264.378	131.294	59.9833	107.841	414.222	318.036	393.084
FBgn0033246	ACC	433.786	470.467	350.332	383.445	377.064	385.431	409.63	426.577	438.263
FBgn0086254	Akr1B	401.091	316.245	327.651	273.301	243.921	299.758	406.436	360.144	350.832
FBgn0004404	RpS14b	387.059	445.833	431.016	441.555	368.336	363.15	406.414	385.403	391.495
FBgn0035770	pst	475.392	511.919	444.249	498.5	424.414	403.087	405.321	380.348	427.263
FBgn0038194	Cyp6d5	172.525	228.27	246.03	226.817	201.894	188.416	403.16	259.592	342.849
FBgn0039800	Npc2g	407.072	388.853	324.803	471.564	359.686	304.851	401.375	274.339	341.745
FBgn0035032	ATPsynF	343.206	330.703	336.541	384.203	367.376	363.393	400.847	331.964	361.983
FBgn0010225	Gel	378.532	345.463	327.676	312.007	310.707	286.668	400.672	329.199	356.752
FBgn0019644	ATPsynB	367.568	385.691	375.09	390.223	375.418	365.049	400.22	334.82	358.789
FBgn0020513	Paics	566.753	461.778	357.902	302.913	222.475	202.16	399.746	351.725	464.137
FBgn0001125	Got2	520.594	502.139	456.634	226.393	189.025	231.624	398.939	343.89	386.351
FBgn0013981	His4r	447.063	402.223	431.354	426.598	412.502	359.507	397.87	372.734	382.378
FBgn0026409	Mpcp2	444.205	433.417	399.263	424.937	381.103	345.243	397.194	345.896	372.804
FBgn0020236	ATPCL	353.297	405.98	354.799	348.079	335.914	382.773	396.287	430.929	417.621
FBgn0023129	aay	340.138	367.38	444.402	220.759	234.263	233.176	395.016	405.552	361.116
FBgn0003074	Pgi	417.031	494.075	402	310.682	247.511	309.388	384.049	361.194	356.196
FBgn0034382	CG18609	529.398	778.004	1115.45	820.03	839.914	970.22	383.725	641.944	577.961
FBgn0040735	BomT2	359.792	404.716	355.77	464.946	324.063	302.984	382.427	348.989	446.24
FBgn0003076	Pgm1	448.971	447.906	326.02	309.071	209.571	207.563	381.399	302.148	354.457
FBgn0067905	Dso2	251.141	270.435	254.352	430.66	194.92	249.998	377.807	295.988	349.598
FBgn0040529	COX7A	351.92	314.716	351.46	359.599	362.249	375.581	375.745	369.606	337.412
FBgn0029147	NtR	339.091	273.084	311.647	276.357	315.007	348.313	368.239	386.064	376.561
FBgn0052230	ND-MLRQ	353.658	304.971	366.722	415.707	380.052	432.162	366.675	391.078	368.018
FBgn0032285	CG17108	332.023	202.67	213.898	167.969	243.913	164.377	361.614	199.911	203.461
FBgn0030703	MSBP	490.663	575.889	697.508	644.503	698.605	719.226	361.064	525.16	458.351
FBgn0040096	lectin-33A	316.62	252.185	273.992	422.152	270.638	226.102	359.818	315.993	312.915
FBgn0014184	Oda	478.59	423.657	554.767	333.086	351.08	388.324	354.691	408.257	380.173
FBgn0031066	COX6B	334.27	312.284	315.419	324.887	315.404	312.359	353.072	317.813	303.329
FBgn0028543	NimB2	360.059	294.765	299.01	295.862	278.367	269.764	349.485	284.61	300.323
FBgn0039678	Obp99a	129.607	187.4	155.248	154.708	103.929	110.864	347.877	238.428	274.503
FBgn0011581	Ms	238.998	195.706	318.328	244.624	258.173	172.86	346.318	209.043	195.736
FBgn0000181	bic	371.037	372.355	339.184	376.791	356.422	327.084	345.418	326.684	333.813
FBgn0286818	Pdi	343.009	309.223	278.918	307.052	243.663	284.916	343.552	306.274	313.373
FBgn0000042	Act5C	354.385	291.419	344.034	516.743	377.949	375.075	340.475	337.847	336.058
FBgn0032949	Lamp1	361.985	343.96	472.663	376.302	412.837	450.762	336.299	438.234	402.497
FBgn0000579	Eno	278.031	320.962	305.585	280.825	249.397	289.15	335.818	299.025	315.763
FBgn0265297	pAbp	399.761	327.683	383.348	346.615	324.15	353.009	333.292	362.111	361.315
FBgn0015031	cype	345.354	319.057	329.42	326.228	335.535	328.058	331.123	331.12	297.762
FBgn0063491	GstE9	175.509	229.832	218.079	276.578	222.238	265.529	329.269	262.972	283.451
FBgn0284248	Cyt-c-p	314.745	313.636	321.65	457.944	435.557	392.175	329.095	293.958	288.915
FBgn0028396	TotA	2163.04	1687.74	492.363	411.524	282.847	514.982	326.574	995.846	1566.33
FBgn0262109	lncRNA:CR42862	435.348	355.832	421.081	341.739	495.118	477.878	325.889	438.999	422.406
FBgn0004654	Pgd	322.688	447.542	392.565	345.445	308.593	355.247	322.223	319.119	318.936
FBgn0032350	CG6287	305.489	321.471	305.754	218.939	182.45	192.399	318.403	289.687	295.709
FBgn0016691	ATPsynO	293.073	302.761	297.512	309.086	293.649	285.673	316.83	281.26	282.492
FBgn0038984	AdipoR	305.35	327.987	326.875	272.08	264.786	244.859	316.329	267.26	294.601
FBgn0000116	Argk1	280.128	255.233	325.38	219.117	312.086	365.427	314.974	296.942	258.13
FBgn0027590	GstE12	251.556	269.799	253.474	326.215	273.893	264.098	311.797	264.459	282.043
FBgn0021872	Xbp1	335.051	343.939	351.021	328.811	298.264	318.76	311.711	307.654	308.867
FBgn0034753	CG2852	288.258	255.819	262.943	299.769	256.624	260.811	309.822	263.157	305.386
FBgn0039114	Lsd-1	167.135	223.77	236.449	387.978	312.051	233.316	309.716	206.773	253.909
FBgn0036837	CG18135	135.659	126.855	154.629	249.181	224.851	218.402	308.755	204.407	351.361
FBgn0000370	crc	281.201	247.74	252.914	302.623	260.654	288.44	308.112	267.679	273.111
FBgn0032773	fon	248.967	249.065	222.008	285.672	244.269	192.563	307.067	203.686	241.271
FBgn0032494	Jhbp13	194.706	192.744	228.671	324.835	280.723	301.451	305.44	275.254	325.013
FBgn0086355	Tpi	299.371	337.559	303.937	204.592	187.036	202.79	303.047	246.26	265.66
FBgn0035811	Mcad	389.369	384.703	424.1	324.961	280.123	269.589	303.007	259.649	278.34
FBgn0262559	Mdh2	332.095	342.036	327.655	278.878	255.605	249.73	302.481	257.649	265.788
FBgn0263621	CG43630	425.712	494.663	437.479	418.757	514.994	443.875	299.499	402.091	304.069
FBgn0039030	CG6660	228.579	237.256	267.208	474.036	535.293	575.57	299.317	440.099	373.055
FBgn0011726	tsr	305.194	262.954	357.554	344.829	346.547	387.563	295.698	361.46	331.388
FBgn0016926	Pino	404.778	404.886	632.252	386.932	513.573	549.36	294.865	461.128	394.807
FBgn0034877	levy	288.025	279.519	290.636	286.177	279.899	270.593	294.182	255.237	269.065
FBgn0016075	vkg	322.562	272.774	233.331	223.866	276.191	292.621	291.46	321.348	294.337
FBgn0288229	CG3164	298.58	307	300.569	380.891	384.156	356.73	290.059	276.354	292.604
FBgn0263106	DnaJ-1	318.356	347.89	459.315	241.184	294.576	348.862	289.094	398.734	289.862
FBgn0043783	CG32444	326.189	439.722	306.111	128.911	74.394	97.6798	288.649	215.262	238.69
FBgn0032836	CG10680	291.281	255.435	217.814	331.358	252.79	211.782	286.673	203.569	261.13
FBgn0029167	Hml	328.101	245.355	250.24	199.143	265.32	308.989	286.469	311.559	281.753
FBgn0032833	COX4	268.457	274.949	273.531	256.64	249.401	243.67	284.982	248.355	259.627
FBgn0013272	Gp150	318.009	276.244	258.244	233.694	194.524	178.396	284.702	244.801	281.347
FBgn0031560	CG16713	254.555	309.091	214.45	211.837	130.761	138.884	283.701	243.021	314.062
FBgn0014869	Pglym78	234.221	250.168	251.305	258.868	230.707	238.402	283.694	229.116	253.39
FBgn0259715	CG42369	282.94	292.473	248.962	253.754	229.06	215.467	283.282	232.602	244.511
FBgn0038271	UQCR-C1	325.091	315.514	305.946	269.251	264.362	263.537	283.237	252.905	244.859
FBgn0020415	Idgf2	311.977	265.605	232.846	266.35	227.937	223.115	282.175	254.717	264.274
FBgn0032820	fbp	313.74	301.434	246.367	209.997	157.023	150.303	282.037	217.984	259.6
FBgn0086691	UK114	222.046	223.483	188.639	159.276	125.067	134.791	280.366	218.313	237.319
FBgn0031913	CG5958	140.227	152.45	155.911	228.095	167.08	180.651	279.875	230.229	275.914
FBgn0010612	ATPsynG	245.718	245.549	244.342	259.046	261.771	239.768	278.574	257.796	251.161
FBgn0033663	ERp60	241.131	213.639	232.307	235.028	215.8	239.853	275.327	249.663	252.336
FBgn0052672	Atg8a	328.677	319.443	370.192	313.132	322.664	329.771	274.716	348.35	346.088
FBgn0001124	Got1	321.941	318.298	319.18	148.662	135.897	165.503	274.091	254.576	280.522
FBgn0014391	sun	230.854	215.455	273.099	292.516	284.867	298.871	273.998	276.795	265.801
FBgn0262736	Vha16-1	285.653	240.575	292.102	316.757	285.056	315.336	273.801	293.985	285.403
FBgn0050035	Tret1-1	216.304	279.516	225.108	299.424	290.013	234.896	272.937	245.903	291.519
FBgn0037643	ScsbA	498.329	438.993	402.764	302.697	270.068	249.749	272.814	240.922	259.128
FBgn0035348	CG16758	358.568	245.55	297.29	131.402	89.5329	92.2247	271.84	224.258	246.383
FBgn0004169	up	366.64	235.861	318.451	193.355	281.882	293.774	271.241	262.708	219.489
FBgn0038930	BomT3	201.785	307.819	221.795	248.091	188.217	153.562	268.351	226.34	268.068
FBgn0016687	Nurf-38	350.475	324.146	268.985	260.719	245.462	254.55	265.748	255.377	239.809
FBgn0030157	CG1468	302.902	257.113	232.043	258.924	172.226	157.04	265.669	193.092	209.368
FBgn0268063	ltl	394.443	277.829	400.799	190.671	325.745	347.717	263.932	320.362	214.257
FBgn0034885	Eglp4	136.589	144.057	153.248	152.31	144.283	161.674	263.786	183.284	211.827
FBgn0037728	p23	306.637	321.656	351.706	378.261	385.906	406.697	262.661	352.418	303.615
FBgn0001128	Gpdh1	224.409	216.122	204.686	280.129	236.619	245.68	262.289	206.331	217.109
FBgn0039697	Etfb	261.427	293.164	271.574	256.809	239.033	230.21	262.143	233.945	243.563
FBgn0039184	CG6432	299.167	372.588	335.541	448.372	504.79	515.9	261.393	365.72	312.429
FBgn0264695	Mhc	353.878	229.45	285.047	175.577	272.218	329.583	260.755	259.279	212.979
FBgn0020235	ATPsyng	268.754	271.649	253.305	254.698	239.434	235.47	260.059	228.387	238.867
FBgn0263120	Acsl	246.07	286.553	259.146	311.465	317.136	282.053	257.959	209.636	246.258
FBgn0027611	LManII	269.171	240.219	235.837	182.433	198.41	198.99	257.131	243.328	251.832
FBgn0028490	CG31705	247.861	266.572	232.118	233.42	220.233	209.379	256.925	221.92	246.585
FBgn0034443	cer	230.573	226.91	208.726	193.011	203.803	184.475	256.88	259.272	239.92
FBgn0035499	Chd64	270.894	227.131	248.659	278.242	271.226	306.011	254.459	292.929	273.521
FBgn0038224	ATPsynE	227.721	230.863	246.236	266.94	251.454	248.487	254.359	247.716	246.352
FBgn0040736	BomS3	264.583	336.143	221.693	306.858	147.643	152.715	253.789	179.045	254.272
FBgn0030593	CG9512	160.594	309.112	253.884	169.783	164.54	230.61	253.62	336.44	274.688
FBgn0001208	Hn	235.343	216.903	212.452	140.969	139.54	119.938	252.325	192.15	236.976
FBgn0037835	CG14687	270.15	266.685	326.992	192.93	283.211	283.938	251.101	258.012	213.562
FBgn0040064	yip2	240.12	238.157	254.83	210.239	179.702	185.745	249.618	193.279	240.111
FBgn0023507	D2hgdh	386.175	404.685	305.231	223.574	196.885	197.467	248.266	238.328	233.157
FBgn0032055	Sgp	207.672	298.932	337.436	283.419	317.61	574.373	248.043	241.594	168.729
FBgn0029838	CG4666	293.18	367.889	350.025	410.657	424.582	474.81	246.569	357.324	273.885
FBgn0285958	Fuca	240.024	186.187	245.793	233.187	172.813	139.297	245.691	201.217	206.108
FBgn0051313	CG31313	174.844	157.473	179.36	138.187	109.937	125.318	244.445	183.391	209.106
FBgn0021906	RFeSP	235.052	246.432	234.903	224.872	226.139	205.507	243.297	218.807	223.703
FBgn0020385	pug	356.709	360.505	273.992	118.703	80.0824	83.3733	241.968	203.872	230.685
FBgn0003884	aTub84B	293.274	211.502	284.514	301.309	256.929	297.596	241.933	243.465	236.741
FBgn0033821	CG10799	240.662	210.808	206.181	233.754	168.607	153.487	239.792	178.768	192.533
FBgn0017558	Pdk	246.341	244.677	265.906	202.176	198.464	199.582	239.603	251.006	250.459
FBgn0051777	CG31777	219.926	209.445	228.686	224.689	195.444	171.804	239.354	207.437	201.24
FBgn0034162	CG6426	99.4186	120.426	157.581	309.221	264.37	223.377	239.012	179.276	211.675
FBgn0035726	CG9953	226.01	163.997	212.4	199.277	168.804	159.388	238.525	215.755	215.687
FBgn0250746	Prosb7	271.333	324.505	308.049	353.875	370.964	387.526	238.027	293.797	249.284
FBgn0011227	ox	201.404	210.346	239.754	237.951	239.394	236.372	236.878	258.504	237.726
FBgn0031305	Iris	187.194	215.614	176.061	166.759	145.789	115.443	236.682	175.767	217.586
FBgn0034501	CG13868	258.478	229.567	209.557	259.654	230.068	172.018	236.489	189.389	248.461
FBgn0034200	Gbp2	227.126	225.395	194.946	204.504	166.254	137.423	236.397	172.745	199.02
FBgn0016120	ATPsynD	247.486	225.761	210.802	222.227	204.134	194.23	235.228	196.716	187.961
FBgn0261955	kdn	266.473	313.684	277.15	283.249	281.056	333.919	234.757	266.385	202.97
FBgn0032382	Mal-B2	283.336	300.865	197.619	133.999	103.69	88.2353	233.487	195.566	290.088
FBgn0002772	Mlc1	305.837	211.214	299.492	208.97	282.19	307.493	232.957	259.406	205.871
FBgn0053192	MtnD	160.314	140.79	219.712	285.506	155.005	251.327	232.36	164.356	220.077
FBgn0250814	UQCR-C2	225.149	239.987	236.122	213.511	217.672	208.921	231.779	205.439	204.536
FBgn0030985	Obp18a	207.127	155.826	186.627	218.572	144.34	138.859	229.937	187.17	200.757
FBgn0024957	Irp-1B	318.291	292.731	225.41	241.803	249.575	283.759	229.27	281.778	247.139
FBgn0030608	Lsd-2	302.494	298.482	313.236	292.347	288.316	251.792	229.183	234.02	214.482
FBgn0031381	Npc2a	189.406	160.544	181.506	157.176	159.167	183.091	229.182	212.835	205.743
FBgn0031418	CG3609	108.084	130.473	119.23	124.432	99.907	125.505	229.06	157.479	182.001
FBgn0016119	ATPsynCF6	232.446	220.908	222.543	250.581	233.452	221.004	226.732	209.907	194.892
FBgn0260462	CtsF	270.464	290.861	249.165	219.545	255.741	242.251	226.548	253.46	244.9
FBgn0037764	CG9459	251.039	322.703	370.532	379.447	470.534	486.271	224.845	381.546	306.73
FBgn0032482	Pect	180.25	150.863	153.501	152.397	155.217	152.039	221.885	180.786	220.539
FBgn0001218	Hsc70-3	221.01	197.444	243.329	204.75	177.38	205.689	220.262	250.071	185.175
FBgn0015268	Nap1	308.285	292.459	257.558	286.604	262.384	225.146	216.35	212.655	208.256
FBgn0017581	Lk6	292.782	270.494	274.356	171.218	186.93	178.144	215.027	216.591	219.307
FBgn0010100	mAcon1	259.711	259.704	250.696	202.448	213.16	205.725	214.024	193.772	183.788
FBgn0014031	Agxt	237.323	250.282	228.942	156.279	122.559	109.03	211.885	153.164	181.922
FBgn0038145	Droj2	245.898	233.903	251.996	214.224	226.191	232.242	211.084	225.704	207.156
FBgn0038774	CG5023	225.737	167.084	210.832	144.699	207.81	225.553	210.336	197.123	163.124
FBgn0032209	Hand	247.295	157.819	326.956	230.227	207.342	224.506	209.924	271.054	244.674
FBgn0033065	Cyp6w1	105.419	129.851	101.521	76.2513	61.0687	68.4231	209.197	138.514	160.656
FBgn0025686	Amnionless	189.24	135.525	178.154	145.319	94.4581	92.2403	209.064	160.591	170.383
FBgn0263911	COX8	214.991	193.665	222.408	238.456	228.707	224.439	208.39	201.872	213.242
FBgn0004888	Scsa1	273.694	275.542	283.177	211.805	189.087	186.788	208.268	192.676	210.515
FBgn0030482	Bcat	274.303	245.218	250.512	293.692	329.787	336.373	207.522	236.336	229.463
FBgn0086134	Prosa2	234.666	289.087	279.934	318.221	327.931	336.669	207.243	252.876	223.257
FBgn0286784	TER94	218.967	243.441	233.594	256.307	285.543	282.737	207.042	233.299	219.515
FBgn0032726	CG10621	157.142	152.284	139.427	44.6296	50.2584	65.4132	206.81	191.123	209.245
FBgn0035438	Gtpx	172.5	194.982	209.299	226.839	209.675	219.513	206.117	196.605	195.791
FBgn0001226	Hsp27	128.822	168.904	328.434	78.514	168.341	206.997	205.65	332.767	160.537
FBgn0029092	ced-6	242.017	178.291	236.453	215.78	176.767	169.676	204.995	198.01	203.892
FBgn0250848	26-29-p	179.261	220.064	229.038	188.305	193.053	217.199	203.908	221.532	218.579
FBgn0035147	Gale	235.345	245.897	188.196	158.886	121.894	135.857	203.655	179.359	203.921
FBgn0262825	lncRNA:CR43196	180.347	222.182	224.171	324.285	374.123	396.086	203.568	308.072	246.86
FBgn0039406	RpL34a	230.417	208.929	196.395	218.905	200.636	192.885	201.777	195.479	197.931
FBgn0050197	CG30197	149.14	166.869	151.296	152.181	114.244	120.507	201.475	167.271	174.171
FBgn0028480	CG17841	207.677	251.825	217.462	190.649	152.257	153.401	200.236	154.093	177.515
FBgn0000370	crc	222.745	199.13	239.734	242.473	238.946	241.466	200.105	222.011	214.865
FBgn0027552	CG10863	157.545	173.762	162.583	156.038	134.423	141.432	200.086	154.353	162.295
FBgn0038465	Irc	237.078	230.794	220.442	201.04	147.802	148.645	199.536	187.475	190.197
FBgn0283471	wupA	276.971	167.685	262.959	174.543	234.216	263.441	198.824	214.104	176.774
FBgn0034198	CG11400	119.179	121.066	123.129	160.408	131.05	111.787	198.644	145.611	172.824
FBgn0026721	fat-spondin	151.966	145.25	148.507	153.256	144.424	146.898	198.169	160.105	176.492
FBgn0062442	Cisd2	190.531	217.494	234.085	232.315	247.448	257.128	198.047	219.971	215.798
FBgn0038947	Sar1	270.988	282.073	281.972	301.923	309.055	322.395	196.997	235.605	213.456
FBgn0002284	Prosb6	241.725	272.444	277.109	340.593	353.2	362.109	196.948	245.765	223.616
FBgn0010516	wal	214.352	217.337	208.539	171.362	154.244	137.202	196.929	163.542	178.189
FBgn0004363	porin	210.018	203.892	213.437	207.107	184.268	193.827	196.699	199.647	188.499
FBgn0031417	CG3597	106.545	91.2293	75.3676	147.784	116.532	116.019	194.821	129.557	146.668
FBgn0250838	roh	190.102	171.491	191.993	191.242	193.338	192.878	193.92	197.213	175.833
FBgn0014033	Sr-CI	221.476	182.676	198.374	159.923	191.15	217.626	193.672	242.138	211.898
FBgn0028325	Pdha	179.447	194.29	176.43	170.869	158.284	160.374	192.674	170.543	175.83
FBgn0014020	Rho1	205.937	190.698	213.228	199.977	216.707	218.925	192.425	213.354	201.48
FBgn0014427	CG11899	286.602	299.686	257.78	131.192	102.847	104.007	192.321	178.247	198.777
FBgn0041629	Hexo2	164.225	153.61	147.534	146.227	150.232	185.893	190.854	201.026	199.742
FBgn0264494	CG17646	192.745	182.487	158.671	209.277	194.236	183.623	190.632	172.416	194.271
FBgn0027580	PCB	248.599	263.596	182.771	159.552	137.938	149.436	190.123	151.975	158.366
FBgn0025352	Mtpb	196.11	220.007	218.54	179.418	165.789	160.098	189.93	147.832	163.197
FBgn0035600	Cyt-c1	205.646	197.685	209.68	188.379	191.552	191.425	189.74	186.684	184.115
FBgn0031830	COX5B	202.757	182.798	189.759	200.593	187.677	182.89	189.585	176.846	181.953
FBgn0021765	scu	174.802	203.628	200.686	198.857	181.71	181.393	189.216	161.584	176.649
FBgn0250906	Pgk	159.127	165.913	155.106	157.013	135.054	144.558	189.026	154.268	173.481
FBgn0031771	ND-51	196.91	203.106	196.842	162.16	184.752	168.847	187.556	175.141	163.364
FBgn0023175	Prosa7	213.527	239.318	237.725	293.024	308.48	301.352	187.417	228.895	197.852
FBgn0004907	14-3-3z	244.927	185.668	206.113	202.426	197.897	218.821	186.561	204.198	189.883
FBgn0010352	Ogdh	188.921	201.563	195.737	150.997	162.046	160.066	186.398	172.262	186.398
FBgn0020416	Idgf1	254.688	256.05	209.609	209.574	164.905	136.491	186.074	192.183	193.551
FBgn0030519	CG11151	197.066	211.303	223.24	221.438	226.606	245.898	185.914	215.79	180.085
FBgn0031558	CG16704	135.703	179.15	171.645	133.612	120.719	122.103	185.525	196.874	250.464
FBgn0259682	Jabba	133.387	129.628	168.182	244.119	237.767	159.192	185.196	129.792	160.52
FBgn0011455	ND-SGDH	206.394	204.826	195.606	176.566	178.817	161.171	185.095	168.77	164.631
FBgn0032774	CG17549	174.539	206.948	187.81	172.796	133.231	113.65	184.264	133.877	160.573
FBgn0000319	Chc	185.053	154.106	165.796	177.619	145.382	147.859	182.968	161.857	175.366
FBgn0025454	Cyp6g1	168.116	185.986	139.447	73.4943	69.846	52.9908	182.733	186.463	243.502
FBgn0025366	Ip259	215.124	216.613	194.282	215.586	194.049	173.852	181.573	180.108	178.062
FBgn0002930	nec	172.785	210.703	164.666	172.678	129.788	127.003	181.129	137.862	166.776
FBgn0000565	MsrA	54.5704	51.5017	39.4232	36.0055	61.5312	42.0448	179.949	82.9114	106.78
FBgn0004507	Glyp	165.592	173.466	199.393	208.964	141.549	153.638	178.769	157.528	163.574
FBgn0040309	Prx2	164.219	157.219	180.641	157.279	156.766	158.273	178.466	152.537	155.439
FBgn0010590	Prosb1	216.564	249.52	248.89	284.249	306.335	302.511	177.801	227.943	203.686
FBgn0032147	IP3K1	221.07	225.263	219.216	210.176	262.135	258.928	176.653	217.602	196.065
FBgn0033978	Cyp6a23	137.404	133.159	136.648	134.145	144.134	151.798	176.429	160.876	172.008
FBgn0052068	Adi1	194.697	213.887	190.03	160.995	143.885	136.103	175.817	167.593	170.704
FBgn0051092	LpR2	330.702	316.298	219.314	184.5	168.394	154.652	175.173	169.801	201.472
FBgn0040349	CG3699	123.759	149.655	108.045	35.1207	13.2257	30.2845	174.869	117.692	119.373
FBgn0031285	CG3662	191.355	177.073	189.01	158.791	166.028	175.284	174.588	192.496	184.278
FBgn0026250	eIF1A	202.221	189.473	182.215	168.056	162.668	149.23	174.155	177.286	167.378
FBgn0038449	CG17562	234.796	233.604	207.266	327.911	305.266	373.619	174.097	249.754	182.29
FBgn0011361	ND-ACP	182.58	178.791	167.633	182.586	175.561	182.033	173.094	169.603	165.509
FBgn0032029	CG17292	220.4	219.013	206.869	251.087	278.407	305.118	172.995	237.763	186.083
FBgn0034329	BomS1	113.961	187.135	226.116	278.979	54.9197	69.9858	172.744	109.236	159.679
FBgn0034920	CG5597	195.28	176.922	195.567	132.76	189.845	181.182	172.178	158.047	157.425
FBgn0004117	Tm2	236.452	149.598	189.95	143.275	192.136	201.605	172.027	160.336	142.253
FBgn0261394	Prosa3	189.667	220.84	213.36	269.143	279.923	279.271	171.45	200.854	186.385
FBgn0027945	ppl	102.173	145.336	125.164	139.868	105.891	99.6503	169.582	142.433	147.911
FBgn0040102	lectin-24Db	162.636	134.534	132.576	150.42	166.224	186.155	169.568	196.315	179.639
FBgn0085320	CG34291	130.464	95.2528	64.9719	215.98	141.922	149.989	169.105	96.1639	136.835
FBgn0035090	CG2736	146.676	132.578	130.611	116.931	111.045	99.6154	168.98	119.124	120.946
FBgn0016697	Prosa5	162.539	189.887	191.837	255.853	272.096	277.715	168.841	210.462	192.201
FBgn0051326	CG31326	131.369	132.761	127.042	129.997	105.438	106.781	168.316	128.25	145.632
FBgn0035076	Ance-5	160.695	133.651	145.22	125.187	139.217	158.984	168.064	176.326	159.229
FBgn0041194	Prat2	154.426	175.91	151.346	89.8063	57.8049	56.6984	167.841	129.645	167.74
FBgn0029134	Prosb5	190.396	223.493	215.329	269.406	278.913	279.612	166.862	205.461	173.82
FBgn0023174	Prosb2	221.153	235.101	236.832	304.999	310.275	302.068	166.725	205.14	178.93
FBgn0040660	CG13551	158.212	152.986	145.171	125.614	129.064	120.432	165.104	147.51	147.785
FBgn0263199	Galk	181.707	180.1	137.853	101.858	65.676	68.5315	164.86	131.756	166.08
FBgn0034405	Jheh2	134.805	160.849	175.254	153.689	169.584	188.076	164.181	180.252	164.547
FBgn0029823	Shmt	291.731	220.903	202.684	78.2118	52.2706	68.2714	163.79	144.319	157.525
FBgn0029765	CG16756	109.928	125.784	103.337	140.412	104.083	110.317	163.547	127.004	130.811
FBgn0038294	Mf	211.111	165.8	204.366	135.425	186.619	193.135	163.007	169.16	158.825
FBgn0014018	Rel	247.492	223.639	181.956	245.456	149.498	133.049	162.035	164.399	138.229
FBgn0037228	CG1092	137.79	121.636	131.564	135.084	145.867	186.751	161.294	188.707	175.866
FBgn0032198	eEF1d	164.042	155.852	136.255	173.059	145.188	151.171	161.094	144.916	138.263
FBgn0250753	kra	165.379	170.096	173.459	218.933	203.306	207.952	159.661	171.497	170.885
FBgn0015924	crq	163.443	136.276	149.135	136.697	158.214	183.117	159.104	190.554	174.926
FBgn0260747	Chchd2	164.708	175.29	221.272	135.004	138.281	156.648	158.666	151.184	148.012
FBgn0038738	CG4572	159.14	223.961	241.794	203.159	222.704	231.046	157.37	182.458	167.103
FBgn0034576	ND-B14.7	142.085	142.814	143.312	139.266	142.152	135.091	156.956	134.929	136.21
FBgn0033875	CG6357	109.266	108.173	152.752	175.676	145.277	153.814	155.894	160.721	167.01
FBgn0037146	P5CS	145.681	164.118	138.129	169.363	149.139	121.204	155.641	111.95	136.596
FBgn0001142	Gs1	181.43	150.156	171.225	141.437	138.758	140.861	155.612	140.636	154.811
FBgn0027785	NP15.6	134.905	139.875	131.942	146.972	148.089	138.914	155.438	131.694	136.852
FBgn0014000	Hf	138.788	137.773	126.966	149.872	117.767	98.9075	155.418	111.345	129.894
FBgn0034432	Acadvl	155.934	158.895	165.558	163.033	142.085	132.894	155.397	131.499	147.84
FBgn0040773	COX7C	160.335	131.771	150.504	155.215	158.787	159.659	155.31	162.774	149.661
FBgn0044812	TotC	1134.56	686.535	146.738	153.53	118.128	177.574	155.256	508.504	903.844
FBgn0032889	CG9331	139.623	134.828	103.104	88.3845	58.355	68.2665	154.902	112.951	140.588
FBgn0030478	CG1640	141.706	149.228	139.995	127.905	124.697	131.588	154.795	147.726	151.144
FBgn0036007	path	183.501	153.033	166.526	170.976	155.906	137.675	154.151	127.19	158.948
FBgn0037001	ND-39	153.532	157.861	156.568	143.406	144.87	144.783	153.83	135.629	137.669
FBgn0021967	ND-PDSW	159.165	157.911	147.281	147.673	146.975	140.093	152.828	138.651	139.184
FBgn0025456	CREG	155.184	189.556	228.261	202.891	226.312	238.501	152.688	217.968	207.642
FBgn0034237	eIF3b	180.831	176.836	158.469	187.767	185.235	157.457	152.57	153.973	162.427
FBgn0030828	CG5162	115.724	121.579	106.204	124.685	103.825	95.3665	152.527	107.262	148.365
FBgn0037239	Sfxn1-3	168.396	154.942	139.817	146.513	123.267	113.042	152.172	129.374	141.629
FBgn0011770	Gip	156.243	171.621	141.127	101.807	95.399	97.9859	152.017	135.846	145.996
FBgn0029828	CG6067	99.2915	117.116	105.902	105.963	94.8928	85.2969	151.917	122.768	149.079
FBgn0035871	BI-1	182.722	203.787	279.769	226.699	215.699	245.525	151.789	201.167	187.693
FBgn0015795	Rab7	166.642	152.915	188.208	176.106	180.999	174.348	151.751	181.856	179.774
FBgn0041579	AttC	198.063	373.58	124.746	453.404	40.5085	126.652	150.992	134.866	155.915
FBgn0038865	cDIP	60.9756	81.7667	68.0216	72.3732	59.0657	48.7277	150.795	101.077	149.154
FBgn0028689	Rpn6	171.932	195.514	205.538	216.76	231.933	237.155	150.605	189.17	176.484
FBgn0010548	Aldh-III	145.345	166.153	169.531	185.972	197.927	211.563	150.045	179.42	159.647
FBgn0286222	Fum1	173.498	163.575	159.028	155.06	142.136	167.177	149.857	161.61	141.613
FBgn0032596	Prosb4	187.421	207.025	217.756	260.917	268.225	287.185	149.828	200.753	173.765
FBgn0037387	CG1213	185.82	221.164	155.14	118.241	77.1633	67.1859	149.615	139.56	168.677
FBgn0039562	Gp93	171.174	143.379	164.684	156.444	115.412	134.422	149.579	146.634	129.957
FBgn0004066	Prosa4	154.785	198.38	220.926	250.422	271.028	274.679	149.419	198.836	174.286
FBgn0031971	Sirup	181.859	216.466	214.967	134.208	127.087	122.355	148.987	209.753	245.944
FBgn0039241	CG11089	215.366	172.079	211.44	58.9141	44.464	42.6478	148.181	126.981	162.36
FBgn0034140	Lst	244.037	212.991	161.808	131.301	98.0589	87.3944	147.779	119.288	164.726
FBgn0036816	Indy	236.166	241.496	227.613	177.619	190.718	196.648	147.139	161.434	151.344
FBgn0261113	Xrp1	180.767	164.511	154.201	158.592	142.722	138.966	146.789	148.182	142.915
FBgn0036030	Prps	299.521	226.27	198.802	81.7527	55.4506	64.102	146.637	154.429	186.436
FBgn0027493	Adss	191.156	187.123	191.055	140.35	143.342	140.051	146.55	146.412	135.867
FBgn0025879	Timp	216.279	151.865	153.209	149.379	148.349	204.043	146.341	176.219	155.601
FBgn0039801	Npc2h	179.053	176.852	138.111	202.13	135.954	129.965	144.729	110.671	127.07
FBgn0031459	HINT1	122.968	123.87	122.672	147.669	123.436	120.107	144.344	121.413	137.438
FBgn0031538	CG3246	169.622	173.587	133.771	163.585	108.316	98.1254	144.291	106.838	120.966
FBgn0033902	eIF3m	170.165	165.265	169.128	182.005	174.707	160.707	144.229	145.644	152.682
FBgn0029868	ND-B16.6	140.523	131.495	130.759	138.544	130.396	134.119	143.35	128.507	132.664
FBgn0015834	eIF3i	162.165	159.647	153.976	163.124	159.303	145.982	143.085	150.752	145.702
FBgn0026380	Prosb3	167.504	198.506	203.157	232.741	236.031	251.799	142.865	183.851	162.739
FBgn0083167	Neb-cGP	126.685	117.979	136.418	144.941	145.891	142.892	142.504	148.085	133.775
FBgn0035763	mrva	133.612	112.002	131.663	118.378	111.006	114.147	142.062	131.305	144.077
FBgn0027657	glob1	156.418	141.541	115.181	85.7557	75.1302	66.4649	141.961	105.206	134.807
FBgn0050423	CG30423	133.999	134.882	142.334	161.242	151.753	155.075	141.042	147.686	153.948
FBgn0030731	Mfe2	158.871	178.415	175.38	152.305	139.242	146.3	141.011	131.957	126.186
FBgn0263200	Galt	158.892	173.747	128.859	141.416	91.3577	91.2675	140.852	101.745	114.073
FBgn0087013	Karyb3	174.36	175.746	151.843	164.231	174.863	144.072	140.83	138.286	146.626
FBgn0263006	SERCA	167.125	155.342	173.385	136.865	163.463	179.715	139.96	145.481	132.112
FBgn0035423	eIF1	180.841	143.056	161.121	178.049	161.689	175.342	139.646	162.46	152.503
FBgn0284243	bTub56D	157.483	117.374	175.041	161.798	124.616	141.38	138.949	115.833	116.382
FBgn0015575	a-Est7	89.5101	71.999	81.4715	70.5071	65.3117	71.0209	138.709	96.2041	113.602
FBgn0040007	RpL38	157.771	129.216	413.636	316.286	279.186	340.382	138.68	339.112	292.442
FBgn0250843	Prosa6	161.761	183.113	185.69	219.291	224.064	233.419	138.591	176.812	158.691
FBgn0052549	Nt5b	172.327	161.324	139.001	114.329	94.2734	88.0576	138.098	114.615	129.885
FBgn0000083	AnxB9	154.129	137.489	146.049	156.598	137.813	145.058	138.031	141.871	128.419
FBgn0010348	Arf1	169.732	144.091	151.141	168.798	149.781	162.126	137.897	147.995	143.867
FBgn0085359	CG34330	112.245	97.5584	111.241	76.4473	76.7088	84.5081	137.438	129.573	142.676
FBgn0285937	Rab1	147.825	139.237	176.17	163.375	161.56	165.883	136.946	164.934	150.426
FBgn0039909	ND-49	152.722	148.725	150.832	135.705	141.035	143.994	136.506	139.044	131.957
FBgn0053138	AGBE	111.909	119.617	100.492	155.417	83.5064	102.899	136.443	108.42	135.653
FBgn0031037	CG14207	120.075	113.091	151.157	122.201	147.752	141.182	136.29	124.537	121.695
FBgn0039970	CG17508	161.852	152.597	198.957	191.005	188.679	198.609	136.29	176.312	180.683
FBgn0086706	pix	161.445	153.787	148.795	169.163	160.349	141.983	135.952	137.092	148.645
FBgn0011296	l(2)efl	154.063	133.53	183.342	99.204	169.593	163.803	135.912	135.112	122.067
FBgn0004868	Gdi	144.996	142.9	150.348	151.787	146.398	153.897	135.285	144.302	146.604
FBgn0259896	NimC1	132.191	109.925	129.486	104.48	136.863	152.553	135.041	159.85	146.463
FBgn0016126	CaMKI	139.121	128.327	151.716	134.787	123.455	124.076	134.9	147.151	163.436
FBgn0037873	SdhC	142.504	140.047	140.977	141.723	147.471	153.779	134.75	131.551	130.532
FBgn0027932	Akap200	131.081	140.105	112.386	112.004	104.156	89.8143	134.045	122.321	126.537
FBgn0039099	GILT2	80.6494	84.2419	68.0289	64.3388	53.8202	39.463	133.712	89.9588	114.415
FBgn0023537	CG17896	189.045	174.215	157.922	119.625	106.031	119.477	133.709	143.321	127.613
FBgn0261283	SREBP	153.342	169.982	154.875	124.707	133.738	139.917	133.079	142.454	144.705
FBgn0004828	His3.3B	167.554	135.832	152.199	148.04	142.905	147.464	132.896	135.829	140.313
FBgn0024814	Clc	139.847	115.734	123.402	127.53	113.36	122.144	132.655	125.705	124.698
FBgn0023550	FarO	103.72	107.201	106.867	160.938	177.574	196.113	132.537	190.439	173.424
FBgn0287767	Cndp2	139.71	118.662	127.717	116.854	129.562	122.759	132.335	146.692	158.792
FBgn0034645	ND-B12	120.221	122.567	116.756	129.31	132.487	114.989	132.307	116.661	113.183
FBgn0029629	eIF3g1	144.314	158.11	149.217	126.658	133.207	122.135	131.955	137.59	128.204
FBgn0031563	CG10031	129.531	116.245	117.823	165.403	128.633	104.196	131.674	110.919	134.289
FBgn0037270	eIF3f1	145.363	155.096	143.977	143.045	134.766	122	131.396	125.925	128.046
FBgn0052190	NUCB1	138.294	130.802	135.219	124.235	112.885	132.791	131.124	137.083	120.865
FBgn0039776	PH4aEFB	118.012	97.8902	105.429	91.0381	95.8628	111.07	130.909	126.35	129.123
FBgn0033357	Tom7	143.213	131.309	151.314	151.852	165.055	164.765	130.642	149.903	132.721
FBgn0020238	14-3-3e	133.864	117.485	131.59	143.351	128.314	135.888	130.217	128.068	132.26
FBgn0015790	Rab11	148.243	137.416	149.504	150.414	131.829	139.2	130.196	140.672	132.145
FBgn0036587	CG4950	105.385	95.2483	141.237	120.242	154.613	178.587	130.033	172.641	158.617
FBgn0266666	Sem1	152.099	165.496	175.907	178.629	199.414	197.778	129.783	173.747	135.184
FBgn0036316	nebu	234.057	200.15	158.386	100.791	70.4494	83.6721	129.52	110.387	122.259
FBgn0026879	CG13364	152.042	124.963	108.682	126.948	124.048	118.232	128.998	117.604	119.544
FBgn0033879	Echs1	143.422	156.118	128.895	106.284	92.6814	92.3285	128.908	105.139	124.761
FBgn0035020	CG13585	117.692	109.795	124.008	115.316	101.268	101.815	128.877	117.851	123.665
FBgn0035917	Zasp66	151.754	117.454	156.48	104.16	145.664	157.019	126.811	130.916	117.792
FBgn0033543	Daao1	83.3774	94.4193	70.6285	113.186	107.141	73.2965	126.259	82.3471	109.31
FBgn0036623	Agpat3	108.637	123.268	140.165	177.664	186.096	220.514	125.227	179.483	160.654
FBgn0022023	eIF3h	126.582	124.638	123.758	139.866	142.071	129.281	125.15	123.605	125.263
FBgn0034368	zda	160.61	174.998	173.602	182.423	194.361	195.571	125.081	164.025	147
FBgn0086357	Sec61a	140.519	134.447	142.281	183.464	142.024	161.06	125.064	133.013	130.144
FBgn0001187	Hex-C	188.942	212.04	127.019	80.9528	51.7746	45.6428	124.752	104.207	131.482
FBgn0011768	Fdh	130.655	137.389	129.239	150.694	143.606	159.595	124.55	131.532	122.898
FBgn0031701	TotM	1030.74	306.959	97.5083	28.4604	26.6388	57.4661	124.216	468.567	700.871
FBgn0037637	IscU	124.082	123.935	143.483	118.664	125.618	138.541	123.639	143.368	138.188
FBgn0040070	Trx-2	118.833	97.9154	119.681	154.871	140.593	168.284	123.496	132.177	128.353
FBgn0029174	Fkbp59	155.065	148.18	146.068	160.2	153.287	175.382	123.441	146.277	126.101
FBgn0026576	Pisd	59.4179	56.3225	61.9125	103.67	109.414	102.136	123.281	90.7027	114.095
FBgn0038577	CG12321	195.04	243.989	241.771	262.122	276.459	268.068	123.17	166.776	144.506
FBgn0259140	Cubn2	135.309	89.4047	107.087	128.159	76.5991	73.526	123.054	93.8248	103.762
FBgn0031449	CG31689	119.524	119.785	132.562	106.152	120.658	116.23	122.605	112.379	108.139
FBgn0036211	CG5946	115.849	130.24	123.188	70.5214	55.5261	58.7032	122.002	98.5149	107.772
FBgn0036428	Gbs-70E	133.199	140.373	145.071	131.429	86.24	91.8553	121.961	135.538	143.657
FBgn0031689	Cyp28d1	179.023	129.625	136.608	56.735	50.0597	60.8263	121.838	85.7181	82.5212
FBgn0047135	CG32276	119.114	98.1497	113.248	126.454	94.7311	108.487	121.212	115.656	107.579
FBgn0034394	CG15096	131.357	133.727	92.2185	73.6697	65.0512	67.2415	121.02	84.9304	97.9506
FBgn0037899	RpL24-like	167.757	175.834	165.9	150.596	148	131.667	120.835	132.08	125.478
FBgn0025582	eIF3e	147.237	147.261	142.789	144.91	145.12	135.537	120.716	132.057	127.511
FBgn0033926	Arc1	162.959	148.196	153.412	99.2067	73.1896	98.8556	120.535	154.064	103.688
FBgn0035484	CG11594	112.286	129.449	90.6214	64.7346	37.5402	46.9077	120.518	86.4382	103.733
FBgn0014469	Cyp4e2	62.686	64.2291	63.3377	63.7593	53.1357	55.1608	120.009	74.6615	95.6274
FBgn0036381	CG8745	77.1299	53.2676	60.717	133.405	129.334	106.902	119.818	73.5418	116.291
FBgn0001224	Hsp23	57.069	74.5903	271.238	39.4116	96.0013	159.362	119.66	243.244	98.5077
FBgn0031453	Bacc	104.087	111.083	124.693	106.214	106.218	113.095	119.646	112.241	122.241
FBgn0039031	Gbp3	104.161	119.713	88.2488	100.171	74.389	64.6035	119.619	94.6732	109.718
FBgn0032076	Argl	82.7325	91.1014	66.227	41.6094	26.9162	35.3975	119.167	83.8477	109.673
FBgn0036762	CG7430	119.239	124.143	121.346	118.189	117.372	118.663	119.085	108.441	113.921
FBgn0052702	Cubn	138.542	88.3125	97.8909	118.756	73.9994	68.5781	118.319	85.5882	95.1077
FBgn0037007	BNIP3	142.949	123.073	125.584	138.577	135.268	118.755	118.054	116.678	131.864
FBgn0001257	ImpL2	264.092	207.663	175.167	262.673	285.463	261.722	117.237	113.361	124.633
FBgn0027610	Dic1	112.287	134.797	129.163	131.641	135.564	142.977	117.167	122.048	119.554
FBgn0041182	Tep2	112.224	107.206	83.9066	85.0203	59.8852	62.451	116.953	93.2604	103.805
FBgn0030484	GstT4	89.4994	90.1683	121.526	183.675	164.289	198.839	116.835	144.591	155.703
FBgn0262574	CG43114	43.0874	38.5519	54.4883	115.459	91.8323	83.3807	116.787	86.507	106.886
FBgn0053493	CG33493	92.2526	103.253	82.968	106.78	80.5768	66.6237	116.551	87.9401	93.9148
FBgn0027578	Nepl21	86.9046	67.8717	63.4936	94.8952	84.1719	84.7545	116.519	93.732	104.373
FBgn0028646	aralar1	97.152	123.302	92.9091	110.542	93.4642	83.4874	116.227	84.7686	108.556
FBgn0038299	Spn88Eb	139.035	148.246	109.435	135.357	66.4716	78.7107	116.188	103.76	115.397
FBgn0025680	cry	115.751	123.932	116.499	114.135	98.6673	116.879	115.666	113.591	108.952
FBgn0036820	Grx1	98.4672	92.3693	77.3942	115.732	91.8491	83.3022	115.458	98.1511	111.613
FBgn0000592	Est-6	217.222	204.434	135.33	91.6552	73.0842	72.9388	115.39	99.7955	95.8294
FBgn0028479	Mtpa	133.457	132.363	133.533	129.707	112.824	109.63	115.374	88.7918	105.864
FBgn0051769	CG31769	126.274	132.92	133.354	104.37	78.0852	79.9747	115.19	101.154	106.244
FBgn0032864	CG2493	109.542	112.231	97.2708	76.8525	65.1022	75.5158	115.138	95.4562	103.556
FBgn0040985	osi	195.21	153.813	193.81	135.801	138.327	129.822	115.064	122.392	117.362
FBgn0034258	eIF3c	130.544	131.401	120.025	134.688	137.631	118.401	115.061	113.764	125.029
FBgn0027579	mino	123.045	113.804	111.682	55.6598	52.5742	48.1795	114.891	87.9198	113.468
FBgn0263594	lost	172.917	144.787	149.195	143.277	117.059	120.551	114.702	110.344	117.435
FBgn0030350	SelG	146.434	115.431	135.69	112.261	125.825	123.869	114.321	154.411	128.665
FBgn0033624	CG12384	115.989	116.205	119.57	117.502	108.999	108.34	114.003	112.406	117.019
FBgn0031057	Ubqn	162.489	159.905	162.872	171.279	178.182	188.259	113.839	146.667	128.993
FBgn0034199	Gbp1	99.913	90.4116	89.4056	98.4771	79.5668	67.8664	113.714	85.7429	91.5638
FBgn0038257	smp-30	27.8982	21.4465	29.2324	34.8005	24.3674	38.3656	113.668	71.8578	91.9872
FBgn0034497	Mpcp1	120.664	107.401	136.402	79.703	120.036	129.876	113.471	115.61	92.5884
FBgn0017566	ND-75	124.197	127.759	116.138	102.229	106.62	106.236	113.301	103.037	105.333
FBgn0011695	EbpIII	76.8562	102.274	117.502	119.678	108.859	130.346	113.248	103.224	193.087
FBgn0034654	eIF3k	128.437	130.878	128.845	133.491	127.6	112.676	113.216	116.736	119.66
FBgn0033961	ND-B15	104.889	105.396	106.944	112.213	105.333	100.386	112.953	99.8824	104.636
FBgn0036824	CG3902	144.936	111.957	102.359	48.5781	42.7069	51.5668	112.918	84.847	104.085
FBgn0036449	bmm	122.647	121.045	124.955	75.3854	68.8725	58.8163	112.687	103.045	111.83
FBgn0039635	Pdhb	113.184	123.823	112.001	104.824	105.44	102.129	112.492	101.863	102.435
FBgn0261862	whd	123.064	128.561	128.25	111.099	93.1693	75.1903	112.37	94.4287	103.884
FBgn0031505	ND-B14.5B	102.921	104.823	104.456	105.139	109.674	96.2788	111.821	104.147	100.159
FBgn0283536	Vha13	114.215	107.368	123.812	106.081	113.145	109.181	111.323	111.599	110.931
FBgn0037819	Phyhd1	81.3379	72.7148	86.4155	77.089	95.3255	93.3745	111.141	94.4355	85.5943
FBgn0010470	Fkbp14	102.729	101.6	100.103	113.684	96.4932	106.616	111.111	110.198	106.281
FBgn0034509	Obp57c	62.7779	73.7818	76.7865	112.919	103.672	115.295	111.006	103.627	144.924
FBgn0264776	CG44014	91.6769	81.7467	65.696	106.222	86.9067	76.011	110.913	76.023	102.12
FBgn0028687	Rpt1	122.121	137.819	132.581	157.275	162.271	165.389	110.215	124.76	118.256
FBgn0031069	Abcd3	70.1282	83.9267	88.1014	98.5577	104.102	110.937	110.199	86.1807	96.1103
FBgn0033949	Had2	94.8779	77.3342	84.1143	89.4712	94.8692	104.911	109.782	107.014	103.733
FBgn0032005	Snx6	104.76	92.8178	96.4946	100.795	93.7186	90.2966	109.744	105.451	105.679
FBgn0003660	Syb	106.058	96.562	110.885	111.986	102.658	111.282	109.596	106.81	105.04
FBgn0040777	CG14767	125.547	114.144	123.768	116.1	106.754	106.027	109.539	104.565	107.724
FBgn0037891	CG5214	125.787	118.225	122.721	98.9149	101.584	109.623	109.473	100.075	100.223
FBgn0027621	Pfrx	118.213	133.836	99.9279	82.6188	81.7324	78.4954	109.283	92.3354	103.981
FBgn0263083	CG43351	63.7671	84.0744	79.6807	120.477	82.8876	72.1354	108.835	94.3732	114.757
FBgn0000308	chic	113.991	95.2688	118.649	116.467	117.884	128.203	108.686	119.113	107.583
FBgn0039858	CycG	142.984	128.849	141.329	106.751	105.49	111.956	108.596	113.57	112.226
FBgn0035904	GstO3	94.0754	88.157	99.6703	123.174	119.86	116.701	108.356	108.774	106.51
FBgn0037378	PSMG1	144.541	169.416	172.34	165.42	193.413	194.051	108.203	152.121	127.8
FBgn0037135	eIF2A	137.34	117.81	109.061	123.46	103.463	100.041	107.784	98.3042	103.449
FBgn0034902	CG5532	136.05	156.944	151.524	138.411	153.06	146.045	107.706	121.355	112.1
FBgn0016917	Stat92E	86.5652	73.7984	79.6205	74.5684	72.1036	79.0627	107.447	98.9216	102.571
FBgn0001145	Gs2	87.5345	65.2113	57.7683	74.971	79.1331	86.4126	107.212	88.9601	102.545
FBgn0011217	eff	111.217	108.663	137.408	139.902	131.065	152.69	107.146	134.897	123.337
FBgn0030718	ND-20	107.265	103.436	102.137	98.9841	98.7289	96.5023	106.952	94.6099	97.1669
FBgn0028686	Rpt3	118.853	140.106	123.035	155.579	165.828	156.934	106.678	125.613	117.814
FBgn0038809	CG16953	124.081	105.225	115.083	95.0053	96.9893	97.0428	106.569	112.305	113.169
FBgn0038038	Sccpdh2	92.7084	116.209	109.322	131.223	115.87	102.418	106.507	82.9309	97.0138
FBgn0038681	Cyp12a4	96.3221	89.8746	81.0577	73.2691	70.3265	66.6781	106.106	93.0693	107.972
FBgn0036728	UQCR-Q	98.523	96.1063	101.299	112.643	109.591	110.966	106.104	94.9761	93.9366
FBgn0005671	Vha55	114.103	106.367	120.271	107.204	108.541	113.478	105.518	108.351	107.069
FBgn0034538	CG16799	111.975	107.146	91.9991	138.532	118.795	126.335	105.467	108.681	119.527
FBgn0032213	CG5390	87.4272	92.7529	91.3761	76.9652	66.9811	68.4286	105.432	80.9401	90.1869
FBgn0039537	Hsdl2	91.8899	112.367	119.256	96.9168	90.7291	84.4847	105.389	81.8778	90.8966
FBgn0015776	nrv1	121.849	109.063	135.838	106.317	112.79	122.452	105.206	113.406	105.787
FBgn0026418	Hsp110	111.808	118.195	134.901	114.971	114.044	124.505	105.183	112.459	101.403
FBgn0028685	Rpt4	115.675	132.85	124.286	157.058	162.521	153.002	104.983	123.802	108.461
FBgn0037671	ATP6AP2	105.132	98.0455	110.849	102.185	106.194	112.597	104.875	108.112	106.096
FBgn0015282	Rpt2	115.836	127.408	122.013	145.447	152.082	151.078	104.871	116.191	106.03
FBgn0040099	lectin-28C	116.873	103.402	116.983	70.4087	84.348	90.7272	104.794	133.723	122.906
FBgn0025682	scf	116.884	89.811	104.202	96.1899	93.9489	101.268	104.506	106.31	92.4276
FBgn0031436	ND-B17.2	98.2536	95.8556	90.6201	99.9989	95.7699	91.4563	104.268	88.4998	85.0611
FBgn0259736	CG42390	135.717	109.503	122.943	65.6336	113.319	121.3	103.779	103.676	90.8766
FBgn0039156	CG6178	134.626	163.057	149.321	155.43	144.245	157.237	103.722	125.286	113.552
FBgn0032001	CG8360	98.2529	83.3094	78.2104	106.525	78.4679	77.2878	103.307	83.3087	95.9362
FBgn0038037	Cyp9f2	109.568	111.363	112.719	95.3634	96.827	99.2909	103.108	115.141	118.324
FBgn0267972	Der-1	110.365	124.741	136.403	164.189	170.717	177.309	103.106	126.586	116.134
FBgn0033844	bbc	142.605	177.031	167.129	155.448	178.689	193.57	103.002	144.247	122.027
FBgn0020653	Trxr1	105.754	120.872	128.307	106.991	101.678	110.094	102.855	98.496	93.8533
FBgn0036258	eIF3l	119.664	115.908	114.683	113.665	123.694	107.204	102.769	105.013	107.15
FBgn0035228	CG12091	126.779	132.516	123.098	73.5727	79.8892	72.222	102.415	88.7325	92.8594
FBgn0031021	ND-18	101.444	101.533	97.2404	88.4013	89.351	90.8083	102.143	88.1612	87.4494
FBgn0010423	TpnC47D	114.165	77.5983	105.15	75.753	117.556	129.689	102.131	101.254	79.0579
FBgn0042138	Apt1	133.935	172.79	179.795	168.228	177.534	194.567	101.895	127.866	111.293
FBgn0014028	SdhB	111.47	111.042	111.004	92.0357	104.216	104.573	101.827	99.4284	94.2508
FBgn0283658	muc	106.897	102.456	101.866	102.881	97.4104	98.316	101.36	94.6614	93.2601
FBgn0032136	Apoltp	96.6367	87.8866	66.9129	93.4923	78.5468	65.325	101.105	74.1393	85.2741
FBgn0039213	atl	140.835	153.182	146.052	147.171	164.856	170.146	100.79	134.476	119.867
FBgn0034802	CNBP	137.466	115.68	102.446	112.592	94.9369	100.565	100.687	98.3689	96.7044
FBgn0035165	CG13887	124.781	131.754	148.7	159.004	154.09	170.821	100.403	124.739	118.897
FBgn0025700	CG5885	95.6734	99.7446	102.683	135.115	105.599	117.993	100.374	104.812	98.5417
FBgn0036891	CG9372	99.0034	84.3997	84.3824	87.4434	83.5859	87.271	100.315	94.6375	91.0901
FBgn0033853	Nadk1a	89.5907	95.7746	87.0213	197.623	231.715	210.229	100.273	103.863	101.558
FBgn0034117	CG7997	45.3227	59.9756	63.0889	49.4709	44.7622	64.3711	100.224	63.0611	76.6481
FBgn0015283	Rpn10	109.6	125.556	122.043	148.706	156.504	147.416	100.038	112.061	103.04
FBgn0015245	Hsp60A	113.578	109.895	105.463	95.2135	81.9618	92.9336	100.019	82.942	84.4733
FBgn0032835	CG16772	39.7342	110.064	75.2072	45.698	32.5269	35.6534	99.8611	46.3551	78.6085
FBgn0031360	CG31937	86.4437	94.1842	82.8651	89.552	76.5046	79.5369	99.7696	79.0949	87.4248
FBgn0029994	Ldsdh1	53.0311	47.0751	49.1851	88.18	66.6169	72.5327	99.7092	71.2371	91.4252
FBgn0029831	CG5966	196.605	160.933	239.512	103.718	97.5806	88.8918	99.5679	91.8735	94.5811
FBgn0032614	CG13284	123.209	150.836	141.572	159.463	170.403	181.04	99.5251	125.527	108.564
FBgn0030724	Nipsnap	104.995	103.744	105.759	85.7481	76.4989	84.5905	99.4586	93.8583	97.9236
FBgn0035656	CG10479	129.68	141.267	151.03	132.727	151.305	156.253	99.4273	144.927	111.179
FBgn0000043	Act42A	125.306	101.701	92.6115	109.175	110.486	142.221	99.3914	114.731	109.679
FBgn0022774	Oat	64.5863	57.5879	60.9494	46.3039	40.9008	41.6633	99.3903	80.219	84.9622
FBgn0017567	ND-23	109.08	103.093	107.573	102.282	99.0253	103.132	98.8606	94.9897	92.5267
FBgn0036726	QIL1	99.2652	98.8419	109.499	100.564	105.652	105.733	98.8575	101.946	98.0603
FBgn0010434	cora	115.805	89.9943	87.3806	86.7335	102.658	109.533	98.6782	107.423	95.4424
FBgn0028399	Serinc	106.527	110.593	115.493	102.65	114.353	110.154	98.6021	108.074	107.42
FBgn0040931	NdufA3	92.9176	86.9595	88.1376	92.5368	88.5401	85.6196	98.6003	89.6395	93.516
FBgn0038519	Prx3	89.2049	93.4832	87.4506	108.897	107.888	106.666	98.5696	90.6074	85.6772
FBgn0027338	Kap-a3	117.664	109.52	111.157	110.596	107.459	105.552	98.1939	102.101	104.592
FBgn0023479	teq	98.1222	96.4956	77.2927	82.0537	70.2699	58.3062	98.1043	73.8317	82.9782
FBgn0002921	Atpa	107.689	108.189	107.206	97.5614	109.788	112.83	97.6573	99.5561	93.7397
FBgn0264922	Sumo	118.105	100.155	134.878	124.534	104.072	124.539	97.4352	105.928	103.61
FBgn0283509	Phm	115.906	106.411	102.009	98.1224	88.182	95.2028	97.2281	95.9465	93.1699
FBgn0019830	colt	74.1485	87.6968	92.3592	113.614	100.09	91.3781	97.1138	72.7	90.4011
FBgn0085779	CR40963	329.023	1102.84	147.242	109.568	113.391	121.863	96.974	300.305	142.128
FBgn0038877	CG3308	103.459	97.7683	115.523	74.6862	96.0828	96.7573	96.2496	88.9471	88.326
FBgn0034229	CG4847	71.5524	67.6284	69.522	80.6005	82.1525	77.5539	96.2444	70.129	71.4967
FBgn0000279	CecC	169.508	216.401	129.307	216.932	105.305	133.961	96.2371	119.085	64.481
FBgn0260972	alc	119.557	112.17	117.44	78.1638	86.7354	82.4309	96.1198	98.0039	93.0061
FBgn0020369	Rpt6	105.943	118.978	112.233	134.757	143.191	146.417	95.8505	107.354	101.019
FBgn0032156	CG13124	113.397	97.2714	117.727	82.1086	119.316	130.741	95.6493	108.171	104.855
FBgn0032138	CG4364	120.511	120.054	108.103	133.179	128.61	109.133	95.3669	96.6597	101.669
FBgn0262881	Mtkl	132.792	136.634	89.3772	136.02	79.5791	73.3429	95.3171	99.8414	73.2974
FBgn0000318	cl	96.0662	90.8971	90.9633	91.6272	79.9812	85.5543	95.3126	85.2115	90.6437
FBgn0040321	GNBP3	79.4152	87.7829	60.91	76.1879	66.0833	58.448	94.6895	68.079	79.9993
FBgn0053494	CG33494	101.237	91.8829	120.843	137.036	120.006	117.729	94.6363	111.894	112.564
FBgn0019957	ND-42	100.778	96.9162	97.217	90.3302	91.2731	92.4628	94.4248	87.2863	87.3065
FBgn0033717	CG8839	93.444	96.1331	98.9084	91.774	85.0352	96.6291	94.324	100.591	96.5791
FBgn0030740	CG9917	97.0311	93.9176	121.337	104.682	122.341	152.474	94.3069	132.866	116.629
FBgn0001220	Hsc70-5	110.089	101.321	104.796	92.2973	87.135	92.97	94.1685	87.6806	83.7282
FBgn0039714	Zip99C	134.964	131.557	96.769	134.27	99.5763	123.698	94.1152	127.918	107.047
FBgn0033170	sPLA2	86.976	92.7453	74.6027	77.5461	65.7085	55.8957	93.9132	65.956	83.7683
FBgn0011016	SsRb	101.449	100.355	106.5	128.965	106.131	122.953	93.0814	110.71	107.804
FBgn0022160	Gpo1	70.6843	97.4408	69.5795	141.339	98.7248	96.3513	92.7825	66.6323	83.0227
FBgn0029506	Tsp42Ee	132.516	109.257	105.309	135.94	116.219	133.102	92.5595	119.265	112.331
FBgn0035806	PGRP-SD	79.0411	80.2563	44.2587	69.5412	40.6101	50.7173	92.5355	65.713	79.6386
FBgn0037913	fabp	100.894	99.7023	122.908	131.76	123.57	165.246	92.43	124.164	108.208
FBgn0003965	v	68.6874	45.3182	46.7499	67.1769	53.3467	46.1247	92.3222	53.5745	73.3832
FBgn0000053	Gart	151.301	145.489	144.611	28.286	20.449	24.7792	91.894	76.2879	100.364
FBgn0016122	Acer	91.3123	92.8925	79.086	108.377	90.6592	83.6199	91.8554	76.8167	85.2687
FBgn0030309	CG1572	116.108	86.6311	92.9393	115.085	103.002	111.116	91.751	92.3202	89.5985
FBgn0010213	Sod2	92.4543	89.7289	93.3017	85.1015	87.5227	90.4991	91.5791	82.5236	81.796
FBgn0033886	Rpn13	105.176	117.323	114.928	121.737	133.42	134	91.5762	102.969	92.7085
FBgn0263598	Vha68-2	96.8803	87.2977	92.7397	97.5006	91.336	95.2417	91.1933	90.8221	95.43
FBgn0045866	bai	93.0684	89.1861	89.4011	105.536	101.155	106.163	91.1179	94.8082	94.5086
FBgn0030595	CG14406	29.789	30.014	23.5034	92.7156	76.8601	122.151	91.0906	128.151	130.041
FBgn0046114	Gclm	81.3747	102.87	99.3821	96.2125	72.4324	73.8851	90.8871	82.1928	83.4365
FBgn0010786	Hmbs	113.19	122.907	110.013	117.394	132.825	145.455	90.8328	112.797	94.5591
FBgn0288686	bTub60D	147.197	105.457	97.856	108.83	102.394	122.009	90.7453	108.475	95.2302
FBgn0028693	Rpn12	93.2899	108.354	107.91	147.045	149.683	152.264	90.691	106.527	101.587
FBgn0010341	Cdc42	102.811	83.367	91.6356	91.0272	89.2601	97.3906	90.4282	96.5722	92.7366
FBgn0030040	CG15347	72.729	68.8889	69.3107	96.1038	81.8055	106.079	90.2152	95.3633	101.348
FBgn0053296	CG33296	101.955	56.4499	110.33	130.086	80.5299	79.1576	90.1973	99.8777	91.5094
FBgn0032704	Jwa	111.116	92.1095	97.8139	105.112	99.4938	107.694	89.939	96.7835	94.3684
FBgn0034245	UQCR-6.4	95.0417	86.6203	90.782	101.012	99.4283	106.732	89.8868	87.7367	87.9086
FBgn0066101	LpR1	124.631	133.001	127.436	138.113	165.152	179.073	89.5721	131.569	112.035
FBgn0262515	VhaAC45	94.1218	89.0494	101.871	86.7578	94.8536	100.821	89.4492	93.5197	91.9817
FBgn0039430	CG5455	84.8592	88.3042	92.3239	150.846	153.949	167.559	89.3763	128.566	120.165
FBgn0010053	Jheh1	35.1508	41.6825	47.7077	41.5936	33.5244	40.4389	89.0995	45.8099	57.0531
FBgn0001098	Gdh	85.8352	81.7188	99.0266	76.4812	76.7138	87.0444	89.0191	89.3849	83.8726
FBgn0037358	elm	89.0721	75.3378	81.6804	90.4679	96.2668	99.024	89.0115	92.8776	87.6737
FBgn0030251	CG2145	98.6532	91.4135	73.9495	86.7141	66.8143	57.5744	88.9221	62.3452	79.3732
FBgn0039993	CG17691	93.9578	93.6985	119.62	106.542	111.079	121.597	88.9044	114.077	101.374
FBgn0013772	Cyp6a8	5.9575	8.79502	14.5714	8.55914	18.1103	15.3646	88.8102	37.6627	79.6871
FBgn0030853	ND-24	88.6199	90.0702	90.1171	81.391	82.9573	86.9801	88.7835	84.2701	82.1535
FBgn0036334	CG11267	103.776	97.206	109.576	98.4279	86.1317	95.2827	88.7024	85.6011	82.335
FBgn0032884	Pomp	96.4	111.635	115.741	152.894	155.987	162.046	88.3422	110.172	97.5259
FBgn0263977	Tim17b	98.4132	93.7188	102.195	110.413	106.1	107.914	88.2756	100.625	93.7509
FBgn0000477	DNaseII	57.996	58.0021	60.0552	65.9464	47.1922	44.2277	88.1926	57.8375	64.6374
FBgn0047038	ND-13B	87.4104	82.4652	91.8609	93.7303	91.8295	93.8886	88.1267	82.0869	81.8991
FBgn0033188	Drat	82.5589	106.643	116.866	99.2983	100.511	91.8484	87.9969	89.3214	107.961
FBgn0033679	CG8888	110.197	78.777	99.0882	57.0079	83.5409	92.541	87.7308	83.6025	65.8042
FBgn0021795	Tapd	82.5093	85.6085	81.2695	119.583	89.3384	95.7999	87.6902	86.8821	80.9456
FBgn0259227	CG42327	102.915	61.3022	77.5301	79.1326	56.4554	58.1618	87.6809	69.9368	78.5381
FBgn0038662	Mpc1	102.177	98.0305	83.2219	87.2922	71.3041	73.2548	87.6656	79.6178	82.5817
FBgn0038326	Hibch	133.669	145.89	125.336	116.31	134.161	126.18	87.5919	106.807	92.9305
FBgn0027525	LTV1	121.493	119.157	105.225	90.8412	97.8187	81.6942	87.5892	86.0892	86.2294
FBgn0086708	stv	64.7586	68.3066	115.8	61.9263	69.3263	78.8838	87.1092	115.01	75.7466
FBgn0013307	Odc1	84.9854	97.2904	61.9904	107.109	87.2579	59.6413	87.0109	69.3347	77.8212
FBgn0033906	ReepB	94.4762	96.5676	100.161	127.715	114.278	117.783	86.6203	93.6854	92.7615
FBgn0028662	VhaPPA1-1	86.0919	81.9631	89.8582	84.7557	83.4224	86.6389	86.3967	80.413	82.9455
FBgn0015808	ScpX	62.8066	65.4502	69.879	65.9669	65.8523	65.0096	86.3891	69.0015	80.2914
FBgn0023212	EloB	84.9623	88.781	80.8016	95.5263	81.09	80.9043	86.3526	83.2715	84.839
FBgn0039052	CG6733	107.98	90.4386	71.4353	64.6546	91.3412	61.7173	86.1223	93.3655	113.67
FBgn0037714	CG9396	95.7366	100.183	73.8447	55.7411	39.1213	45.398	86.0852	66.684	68.4973
FBgn0029709	CHOp24	80.7809	81.0137	81.4565	90.1089	82.2205	82.2652	85.7652	82.2182	82.8613
FBgn0034066	EMC7	83.215	102.147	97.8509	95.7522	88.6622	95.2548	85.6937	85.6609	84.5758
FBgn0031478	CG8814	94.4334	107.421	114.415	112.91	117.787	131.357	85.6776	112.933	94.9556
FBgn0266582	ND-30	98.5759	89.6009	93.0643	85.26	82.5925	82.4761	85.5809	80.2006	78.7533
FBgn0010638	Sec61Œ≤	86.5739	86.0045	102.046	122.633	91.8688	107.429	85.3012	95.0911	79.7759
FBgn0037298	Sccpdh1	79.1041	93.2585	86.6988	94.263	86.5843	87.8612	85.1775	78.8507	80.917
FBgn0028327	l(1)G0320	93.606	90.4963	95.4301	116.648	90.6829	108.509	85.1455	98.2584	85.1183
FBgn0005278	Sam-S	73.2986	63.4483	53.1944	62.8938	58.7083	56.1162	85.1177	67.0088	81.6187
FBgn0032453	CG6180	84.0031	74.9997	78.4031	87.8845	72.5252	76.4231	85.0075	77.5693	86.0732
FBgn0035583	hoka	63.5759	73.4189	60.4263	102.463	86.0924	69.473	84.8025	63.7201	76.8859
FBgn0027291	Idh3a	101.889	91.6299	96.2139	76.7471	79.527	78.3631	84.4436	81.2335	80.0688
FBgn0010808	Chchd3	88.5079	84.262	86.8975	82.8441	79.0278	77.2518	84.4293	79.7169	79.1961
FBgn0028691	Rpn9	87.3391	96.3968	96.1063	117.314	125.924	128.979	84.3637	97.5146	86.512
FBgn0028695	Rpn1	93.2507	101.775	97.2152	111.267	115.03	118.64	84.2929	93.3603	88.7017
FBgn0021979	l(2)k09913	95.2258	96.6142	110.826	76.6036	75.4352	74.8679	84.2345	74.2792	79.495
FBgn0286783	Etf-QO	92.1402	98.6461	101.508	69.9462	66.5141	65.5645	84.2072	64.3868	87.1935
FBgn0027835	Dp1	124.399	129.108	109.176	93.5034	91.4884	93.4433	84.1305	87.3504	80.2277
FBgn0052687	CG32687	90.8481	97.5978	88.4527	60.2224	46.3699	46.8477	84.1295	75.0129	87.844
FBgn0030245	CG1637	82.5613	84.2433	92.3833	74.7156	82.0784	81.8689	83.955	91.8149	89.0262
FBgn0038065	Snx3	89.1367	69.4123	73.6698	85.836	66.013	69.4316	83.8147	77.9705	75.4498
FBgn0041191	Rheb	115.091	103.26	101.379	95.5184	101.414	91.5126	83.6378	95.5133	90.0234
FBgn0040227	eIF3d1	109.948	103.698	93.3199	102.489	97.4397	86.2344	83.1766	86.3645	87.9937
FBgn0040319	Gclc	83.5697	94.4363	83.1716	94.1146	106.671	94.8684	83.1218	92.3671	93.5326
FBgn0033320	CG8586	60.9733	61.7743	61.6038	53.7204	51.7752	50.803	83.0223	63.9915	71.5752
FBgn0039674	CG1907	90.3012	100.355	86.4262	79.4282	71.78	72.7926	82.9487	73.8082	83.8531
FBgn0033179	p47	97.3594	112.883	103.807	108.312	112.214	122.738	82.8884	104.885	95.4712
FBgn0031936	CG13794	90.7475	71.6898	119.142	105.088	69.0282	71.9545	82.4909	92.4445	94.7373
FBgn0028694	Rpn11	97.3489	110.469	108.096	125.198	132.486	133.546	82.46	97.275	95.875
FBgn0027588	GCS2a	77.7585	77.4759	80.9131	71.1303	72.5973	80.3507	82.4283	77.8116	79.1996
FBgn0004926	eIF2b	100.437	90.0207	83.6958	98.4074	86.9985	88.4317	82.256	78.2702	78.5118
FBgn0022097	Vha36-1	86.2366	76.2841	89.018	83.551	82.3495	89.4397	82.197	86.7591	86.3028
FBgn0031907	CG5171	67.7025	65.5876	63.4938	83.1132	58.9886	56.3614	82.0949	65.0256	73.8969
FBgn0286506	Mpi	103.055	106.933	86.4087	81.2771	69.0209	76.2422	81.9533	77.9013	76.44
FBgn0262146	MtnE	62.8922	57.4301	78.81	107.974	67.6404	94.3717	81.7964	67.9401	88.2812
FBgn0033570	ND-B14	87.3669	78.8427	78.9627	81.1105	78.1464	77.9832	81.7835	71.8532	73.6715
FBgn0015737	Hmu	89.6209	107.31	106.083	107.869	112.006	114.238	81.7211	97.6755	90.2303
FBgn0027348	bgm	84.2877	115.347	68.2607	59.5226	43.636	32.9322	81.7191	71.5845	73.898
FBgn0015039	Cyp9b2	67.3019	73.5109	88.6634	63.5451	60.3273	62.021	81.5582	67.601	77.136
FBgn0004103	Pp1-87B	101.347	85.867	88.5406	84.2848	83.626	85.0959	81.535	87.4061	83.6106
FBgn0003261	Rm62	117.204	116.386	115.69	99.449	93.3031	92.1028	81.365	86.3609	79.2374
FBgn0015522	olf186-M	92.673	91.7534	99.4594	72.7327	84.0411	79.6805	81.2745	96.9507	96.0318
FBgn0033153	Gadd45	93.1227	73.9151	68.1321	83.3844	68.2282	57.7009	81.2117	63.3159	65.6573
FBgn0028940	Cyp28a5	97.4332	75.4587	78.6238	63.7235	51.0063	50.5401	81.1668	77.372	74.9974
FBgn0037230	Nepl11	86.3426	70.4753	51.2174	71.5612	51.1149	44.9377	81.1287	57.0553	67.6776
FBgn0266064	Glys	83.719	85.5388	77.1451	58.5212	44.0916	47.8142	81.0826	69.5146	79.0791
FBgn0262801	twr	81.346	82.5418	82.8351	93.1707	78.3079	92.3487	81.0725	83.5121	83.5446
FBgn0051363	Jupiter	99.3431	72.5327	90.8665	77.9865	80.125	86.3058	80.7424	91.0864	85.6189
FBgn0030968	CG7322	66.598	77.3646	64.6786	42.2164	27.8935	32.0721	80.61	58.8373	68.8716
FBgn0035189	CG9119	132.596	137.826	83.6272	39.2163	31.7345	31.9031	80.5876	68.4754	86.6593
FBgn0029870	Marf	97.1729	93.2787	89.6017	68.4787	78.1297	69.9537	80.5427	75.7315	81.3624
FBgn0037199	EMC4	82.6371	85.0697	89.5238	105.474	100.49	103.805	80.39	88.2174	88.0112
FBgn0010397	LamC	76.9046	79.8958	84.8196	84.6741	78.943	84.4754	80.2813	76.6227	68.664
FBgn0029507	Tsp42Ed	95.7126	90.4013	113.21	87.2104	82.4467	80.6315	80.19	87.8214	85.0809
FBgn0010415	Sdc	92.784	73.0554	84.632	95.405	81.8597	82.5746	80.1793	79.8789	93.0174
FBgn0015789	Rab10	90.7345	83.3953	82.5698	85.4508	86.6931	82.9348	79.998	77.2686	77.86
FBgn0019982	Gs1l	87.2968	90.9087	84.0772	63.9258	54.1042	61.2758	79.9926	68.7338	68.8307
FBgn0035771	Sec63	95.8471	98.3497	87.2619	91.3435	82.5829	84.3724	79.9596	76.3892	75.5506
FBgn0054003	NimB3	69.4522	55.8112	54.1068	79.4573	60.0016	59.8634	79.9099	68.5209	75.6495
FBgn0031908	CG5177	108.446	67.1097	83.3866	61.4448	85.785	88.787	79.8934	72.1504	64.1719
FBgn0043578	PGRP-SB1	113.674	221.766	38.572	190.793	55.5717	96.9177	79.8414	80.1186	69.5064
FBgn0010424	TpnC73F	118.308	68.6097	88.7941	74.5099	96.2695	106.156	79.7891	60.8752	63.6441
FBgn0030087	CG7766	90.0623	88.3396	78.6542	57.8419	57.0773	59.1181	79.7621	74.5496	82.4338
FBgn0037288	Jhbp3	30.1924	44.6831	58.0556	68.717	62.1325	82.5994	79.6685	83.3389	90.1101
FBgn0019925	Surf4	93.7127	87.4817	91.222	108.265	102.564	107.597	79.5884	92.2569	85.2531
FBgn0087035	AGO2	116.2	105.668	94.5518	91.7757	83.9853	84.5874	79.4887	81.8916	84.3738
FBgn0284257	Ttd14	77.3827	72.7744	78.8072	86.0246	101.809	106.211	79.1915	86.058	80.0406
FBgn0028984	Spn88Ea	134.68	136.477	94.5104	109.413	92.9106	118.203	79.1264	111.923	82.9325
FBgn0002787	Rpn8	89.0878	99.7168	94.577	109.381	119.603	114.389	78.5835	89.5274	85.0549
FBgn0038172	Adgf-D	130.029	124.151	96.215	68.7561	51.9959	40.3037	78.5331	63.6877	75.1129
FBgn0063494	GstE6	53.0253	52.9203	81.8854	56.5182	56.8114	62.439	78.5089	77.4117	76.3693
FBgn0004177	mts	81.8869	78.1814	89.6483	82.5857	77.993	86.7687	78.442	84.1091	84.2047
FBgn0001186	Hex-A	93.5917	90.4966	80.6963	88.4933	111.449	108.008	78.4351	94.5009	79.5481
FBgn0014857	His3.3B	80.9169	78.8153	69.8073	80.4549	84.941	80.4795	78.3663	71.8644	83.3321
FBgn0035091	CG3829	77.8777	71.4134	68.3566	52.6636	45.3719	45.7874	78.2574	69.85	71.6864
FBgn0038349	AOX3	72.0853	63.4906	77.5255	64.8579	60.5168	66.6198	77.955	76.2257	79.026
FBgn0038400	Mic26-27	84.7494	79.3862	78.8165	78.8678	74.4659	72.8744	77.9444	68.5075	71.4951
FBgn0033428	Urod	98.9285	114.956	121.562	115.41	125.694	131.552	77.7982	95.8	87.5
FBgn0039151	CG13607	47.243	49.9421	42.6363	81.1261	80.9062	60.632	77.7604	48.7218	66.706
FBgn0028542	NimB4	68.8083	67.1877	66.4006	50.2921	66.7904	68.1326	77.7192	74.5987	73.728
FBgn0002526	LanA	70.7173	58.5902	59.0476	52.6427	70.9779	86.789	77.6511	84.4077	71.017
FBgn0034997	CG3376	99.2461	79.5164	68.3198	47.3633	49.2011	53.6473	77.339	78.1231	82.2907
FBgn0033555	RpS15Ab	85.3499	87.5509	100.919	111.026	90.494	98.3331	77.3113	91.4637	92.0885
FBgn0014010	Rab5	88.9982	80.8556	101.702	94.4777	89.9296	97.7681	77.2504	91.5993	90.6276
FBgn0004449	Ten-m	87.4765	69.2935	69.4131	55.0725	77.1175	85.7595	77.2212	91.9539	82.1884
FBgn0038924	CG6028	95.2192	100.587	92.3023	73.2607	66.0985	69.2749	77.2118	65.9904	75.6376
FBgn0000084	AnxB10	81.3139	73.2721	69.3225	83.5319	78.5407	78.6436	77.0608	72.1257	74.4326
FBgn0003943	Ubi-p63E	82.5105	80.4669	82.8521	81.2986	72.2021	72.7501	76.9405	79.7805	71.836
FBgn0033079	Fmo-2	69.7811	77.5227	73.6481	75.2144	83.9817	92.8575	76.9339	68.575	68.9917
FBgn0052446	Atox1	72.6249	67.8186	74.2228	71.3368	64.3061	70.7194	76.8489	74.3106	75.9272
FBgn0267398	Yeti	80.6832	75.1696	102.741	97.5843	90.0784	102.308	76.6439	99.9668	93.7764
FBgn0011584	Trp1	85.5378	81.6719	83.6486	80.1607	72.3744	72.8509	76.4014	75.9525	75.2771
FBgn0051548	CG31548	98.8705	96.4348	70.5634	65.7991	50.9977	46.8544	76.3976	59.6103	65.1741
FBgn0036106	CG6409	53.074	55.2789	45.5008	68.8805	51.4549	68.7406	76.2979	56.6673	98.5365
FBgn0027547	CG1927	64.5779	65.2067	76.1077	81.1649	74.2792	78.7938	76.2482	74.9956	78.2719
FBgn0038463	CG3534	92.8811	75.6373	55.1978	32.4774	22.8334	26.9062	75.985	56.4208	62.8578
FBgn0025592	Gk1	106.263	107.161	93.4892	65.2305	47.9181	48.2753	75.9796	61.2343	67.6917
FBgn0000454	Dip-B	68.8108	55.9597	64.9035	72.3516	60.2834	68.2926	75.9553	64.7463	72.9825
FBgn0028690	Rpn5	85.1292	91.6083	96.5845	103.605	113.512	115.415	75.8616	92.4643	85.4195
FBgn0031801	CG9498	56.7041	58.5215	52.3981	70.7807	75.1197	103.886	75.6918	72.4501	75.9124
FBgn0026439	Eaat1	59.8117	57.126	59.7885	94.4373	95.239	88.3525	75.6226	65.3444	67.3075
FBgn0038211	CG9649	53.0677	51.4779	44.5717	63.6664	52.2371	47.3274	75.6091	52.0705	72.9503
FBgn0031184	CG14615	79.0126	86.7149	82.4879	94.4009	128.713	115.585	75.5188	109.031	101.415
FBgn0032897	CG9336	87.502	78.0461	95.1548	88.5306	88.0204	88.5487	75.4885	69.6108	86.937
FBgn0032511	ND-B22	81.2691	75.9536	77.8608	80.1782	79.2302	77.775	75.4267	74.0002	74.0426
FBgn0266711	EloC	81.8327	78.4174	80.7891	86.5797	81.7299	76.9548	75.3847	81.0452	77.1258
FBgn0034723	CG13506	84.7088	67.1265	84.7466	82.57	91.8634	101.145	75.2034	85.1076	78.2341
FBgn0028671	Vha100-1	82.1513	73.3154	81.1394	74.0993	72.2964	70.7129	75.1143	70.6117	70.3706
FBgn0036121	CG6310	85.9884	69.0354	73.2606	73.9848	80.5337	89.8774	74.869	80.0525	76.4803
FBgn0039102	SPE	65.3225	53.4666	43.4379	60.1484	41.973	48.382	74.8544	50.6625	66.1114
FBgn0030425	Nep6	74.9821	86.6656	56.984	60.4943	48.0556	43.1778	74.6936	58.1169	61.8918
FBgn0028688	Rpn7	76.2166	88.35	87.6331	102.617	106.127	107.532	74.6461	80.0289	80.1531
FBgn0001989	ND-B17	77.2928	74.4353	75.5214	67.7794	72.8645	66.6069	74.5422	71.1396	69.2085
FBgn0263773	fok	91.8393	98.7072	100.973	78.443	88.4465	93.4201	74.4663	96.9781	91.5197
FBgn0086676	spin	77.6419	83.5148	80.0928	93.4062	113.045	108.916	74.4493	71.1604	75.6498
FBgn0085453	Mthfs	53.5857	55.5052	40.0026	45.0777	40.8621	35.9253	74.2443	52.9795	70.3665
FBgn0010488	NAT1	88.4265	89.0962	81.3972	76.9831	72.3051	73.5273	74.1716	71.9566	77.1106
FBgn0031645	CG3036	159.73	135.632	163.573	113.741	138.421	112.151	74.1183	81.4928	64.6433
FBgn0030292	NdufV3	69.9841	68.4487	66.4605	68.1516	71.1712	67.5869	74.0011	67.9454	69.0279
FBgn0028988	Spn42Dd	88.8729	82.0187	68.5176	66.1788	49.74	45.1722	73.9978	60.7011	63.4137
FBgn0037063	CG9391	70.892	71.7478	72.1236	50.6786	50.0608	54.446	73.924	74.5999	80.1569
FBgn0033777	CG17574	72.595	65.3864	75.505	71.2471	81.6108	95.7304	73.8217	87.7272	81.509
FBgn0014009	Rab2	84.3498	79.6651	96.5552	87.8608	86.73	89.8806	73.7803	82.4643	82.5514
FBgn0036337	Adk2	66.0484	55.9737	54.0312	63.614	56.4971	53.6836	73.7444	60.8698	69.421
FBgn0035334	CG8993	79.4061	84.0377	75.218	80.6559	84.7562	86.6041	73.5491	75.7881	68.7084
FBgn0004921	GŒ≥1	89.0093	66.3488	94.2346	81.9861	81.3467	97.7011	73.5412	91.6551	82.3545
FBgn0035046	ND-19	77.7502	65.1714	70.8442	76.2767	71.97	73.7234	73.3922	68.9911	67.5801
FBgn0028936	NimB5	70.6899	60.0124	66.7384	54.2076	59.6486	62.1568	73.3156	74.6709	80.3604
FBgn0262563	CG43103	65.5893	59.4125	47.5158	82.0485	59.7271	59.0397	73.2603	52.6674	57.6441
FBgn0052103	SCaMC	110.161	112.512	111.337	70.0948	74.1644	64.0842	73.0924	85.062	78.0019
FBgn0032961	CG1416	92.8517	90.3972	99.5497	83.6475	86.266	87.9304	73.0648	77.6904	68.6553
FBgn0261396	Rpn3	80.9633	90.6373	91.8235	105.059	110.674	113.835	73.0386	84.247	79.157
FBgn0032162	CG4592	96.6398	106.661	107.399	108.876	119.45	133.723	72.8987	103.329	80.2177
FBgn0283535	Vha26	72.4615	66.6113	86.1048	77.9267	73.7913	83.3532	72.7979	77.5703	78.5
FBgn0036759	CG5577	90.7345	115.558	87.4217	78.8924	72.5302	73.1089	72.7416	74.7142	70.9971
FBgn0001168	hry	106.263	107.959	120.819	81.8785	93.5871	104.173	72.7284	88.0763	92.589
FBgn0003748	Treh	73.9101	69.1308	74.8676	56.8648	72.0467	70.8248	72.6043	76.2397	68.5714
FBgn0260439	Pp2A-29B	87.4806	78.9657	79.0308	75.9501	75.1342	76.8422	72.5564	73.6069	74.8786
FBgn0015614	CanB2	73.7575	74.0846	81.5358	86.4288	91.9291	103.776	72.4976	92.9265	81.5661
FBgn0050344	CG30344	79.2494	60.8147	75.3258	74.2274	74.2418	77.537	72.2976	78.0324	78.4775
FBgn0020255	Ran	73.5874	68.2849	90.0932	95.3078	90.1414	93.8913	72.286	79.0472	77.679
FBgn0035586	Fitm	100.652	120.024	114.421	118.196	134.043	125.228	72.227	95.726	82.7936
FBgn0036821	CG3961	65.3811	52.3227	73.0011	62.4821	76.1827	78.0219	72.1418	71.3929	70.4198
FBgn0004057	Zw	82.6572	103.591	75.7205	89.7266	76.6393	93.9536	72.0511	83.1555	73.3783
FBgn0030052	CG12065	81.2066	74.9658	75.608	63.1052	70.2702	76.4338	72.0391	80.6808	77.706
FBgn0034345	CG5174	75.7622	61.1146	79.0421	73.1944	70.6335	81.1316	71.9798	79.3964	74.2617
FBgn0263593	Lpin	54.5954	68.5653	72.5812	55.9561	52.8178	54.9037	71.9084	70.3656	72.883
FBgn0000046	Act87E	157.325	72.7936	93.979	62.8811	89.5479	98.6904	71.8846	72.1718	63.8775
FBgn0053120	CG33120	45.6767	49.6328	52.2474	60.6757	54.2156	44.3448	71.8813	58.1767	65.3495
FBgn0015622	Cnx99A	73.9597	69.8781	77.9016	73.6822	66.4641	70.7813	71.8521	70.8014	66.4688
FBgn0037718	P58IPK	68.6052	67.4052	73.0604	79.0852	70.3984	81.8279	71.7587	73.8905	65.4108
FBgn0038771	CG4390	83.5265	87.6703	84.5298	74.4805	75.3581	76.2962	71.7553	75.2944	73.566
FBgn0250788	b-Spec	77.2195	71.7943	67.6379	66.7771	67.7532	69.0695	71.7332	61.7416	67.346
FBgn0035720	CG10077	81.5024	79.4708	86.048	66.4411	77.8187	77.1139	71.6591	78.2371	73.2876
FBgn0035601	Uev1A	81.4976	72.6419	85.3552	83.7964	78.5597	85.7631	71.6296	80.2484	79.1072
FBgn0037533	CD98hc	97.9652	84.7163	79.4954	80.6306	66.7423	66.3242	71.4551	67.0382	66.7093
FBgn0016715	Reg-2	81.4116	76.1898	73.3812	36.3631	30.3768	34.1494	71.1655	55.9563	68.291
FBgn0025637	SkpA	69.487	68.5607	74.2276	72.3283	71.2319	75.1988	70.8898	72.8338	66.6456
FBgn0033483	egr	69.1345	58.3925	67.4145	51.525	64.6283	74.686	70.8456	74.4077	62.8012
FBgn0085360	CG34331	89.0374	82.7023	78.1642	60.2357	58.7163	57.9707	70.7927	62.4271	61.4474
FBgn0030239	Pgls	79.6326	92.1917	78.6863	60.1662	48.5706	52.9004	70.6792	62.8906	70.4601
FBgn0013305	Nmda1	78.3901	74.0576	83.3579	88.2247	78.316	86.6271	70.64	78.2848	76.6395
FBgn0265177	CG44242	68.3046	57.7856	72.3301	66.5424	75.2997	78.0784	70.5472	77.8224	67.4819
FBgn0061356	Hao	110.609	111.133	88.9801	28.5627	24.7504	24.3539	70.459	55.671	55.642
FBgn0027095	Manf	77.5842	72.3392	78.2753	79.1206	57.6709	71.1847	70.3128	68.9206	69.3677
FBgn0266369	Mtp	52.9809	46.8775	44.4952	56.2177	42.2281	45.1557	70.0905	52.3072	65.5988
FBgn0001961	Arpc1	73.5703	66.2167	63.2062	62.5321	62.775	66.9081	69.9646	71.6461	71.1656
FBgn0027619	eIF3j	86.9516	76.5199	77.1818	81.4406	65.4801	70.0304	69.9142	69.3182	66.5075
FBgn0010591	Sply	53.4422	57.6393	52.7422	65.8096	65.1125	59.9381	69.9097	59.0898	69.7266
FBgn0026084	cib	74.729	62.0357	69.1332	67.211	71.6965	92.4643	69.7015	92.4845	82.003
FBgn0003890	b-Tub97EF	77.05	71.3918	73.8514	91.8205	79.0085	75.6292	69.6857	65.6724	62.8655
FBgn0260635	Diap1	77.5809	74.5583	83.7214	95.6877	84.4152	90.706	69.4625	79.7699	75.2797
FBgn0034511	GNBP-like3	48.9796	65.9655	47.2556	96.1073	14.3642	23.3423	69.4447	50.0517	65.6285
FBgn0039112	SdhD	66.0037	70.9199	78.0847	72.0922	81.4739	79.4414	69.4076	73.3096	68.1161
FBgn0037756	CG8507	74.6992	68.2669	69.4719	74.1241	69.1401	70.7341	69.3766	67.2094	70.2832
FBgn0028684	Rpt5	81.5994	90.6151	89.996	109.013	105.283	108.885	69.3381	81.401	75.1896
FBgn0031092	Ech1	73.4872	83.4279	80.3224	78.3168	85.9787	83.3149	69.2794	68.1277	63.4375
FBgn0285910	VhaAC39-1	68.9006	64.1733	75.6107	72.4269	65.5879	68.3189	69.2599	66.2705	70.0663
FBgn0025638	Roc1a	66.4871	69.156	75.277	89.1097	89.4459	93.8824	69.2048	81.3499	74.4688
FBgn0032216	Usp14	74.8786	84.9046	84.815	100.202	107.512	107.203	69.0702	83.4775	77.2757
FBgn0031228	ND-15	67.2753	60.1233	68.7787	71.2228	64.0716	63.2827	69.0124	65.9877	62.6666
FBgn0063497	GstE3	48.5902	52.2897	68.5064	57.1452	50.9776	64.5651	68.9992	67.3638	73.2861
FBgn0035528	CG15012	71.2813	66.68	69.1422	74.0171	76.1047	73.5569	68.9894	71.447	69.9881
FBgn0261439	SdhA	81.6429	78.8386	84.2087	58.6377	64.4854	70.2925	68.9373	66.2736	63.2931
FBgn0264750	CG44008	41.0083	47.3085	46.1378	78.5657	56.1748	50.6715	68.9136	53.185	60.9883
FBgn0035498	Fit1	79.9585	62.8769	73.0062	66.9154	61.1843	59.7684	68.8744	62.1848	63.0883
FBgn0038195	CG3061	89.4019	86.4126	95.1316	88.0079	88.7671	94.3054	68.8527	82.0312	75.1517
FBgn0283461	Drs	77.1205	96.9477	174.985	358.553	66.8029	71.1546	68.7588	66.9648	64.7243
FBgn0033134	Tsp42El	76.5024	73.6009	89.2381	69.4799	54.0329	55.9746	68.7036	67.4599	65.0077
FBgn0000482	dor	57.6535	64.1226	71.8937	83.4581	94.7505	82.4967	68.5012	61.4914	70.1493
FBgn0038420	CG10311	58.2671	51.578	62.1002	85.2935	85.802	92.8183	68.3878	68.1289	67.2224
FBgn0031973	Spn28Dc	53.4373	53.5746	53.7945	69.9921	56.2636	52.2623	68.1776	62.8081	57.2317
FBgn0031937	CG13795	69.0346	65.0274	91.3852	71.6402	47.7516	52.9034	68.1004	71.6736	78.584
FBgn0030670	Pis	79.8697	89.5922	107.116	95.3867	105.498	117.561	68.0305	95.345	87.0618
FBgn0064237	Idgf5	68.4946	67.974	56.5563	57.674	50.8576	40.7629	67.9791	54.5262	70.3256
FBgn0033518	Prx6c	57.3376	65.6547	51.3801	42.8409	33.2386	39.6445	67.5797	57.574	73.2863
FBgn0037553	CG18249	68.4054	53.2435	58.0618	63.4798	48.775	46.4326	67.5479	57.252	58.9994
FBgn0032287	CG6415	79.676	80.6406	60.5087	48.5804	30.8882	32.8413	67.5467	49.9508	54.19
FBgn0032036	CG13384	59.6321	50.7469	81.7908	70.7119	48.4947	58.8908	67.5441	63.6147	57.6715
FBgn0032783	CG10237	82.4262	98.7681	87.3717	90.0355	105.574	100.662	67.465	74.8501	66.9593
FBgn0037070	CG11309	58.2576	59.3843	57.635	64.7172	59.315	54.9944	67.3467	50.6037	59.2986
FBgn0036805	Chmp1	73.3681	70.0971	73.8556	82.7729	73.2781	74.7973	67.2801	69.3483	72.5548
FBgn0027930	MP1	91.7167	76.8596	68.1414	72.1184	54.8283	51.1219	67.2353	55.3192	61.3514
FBgn0038147	CCHa2	21.4053	32.0696	39.9832	37.0897	28.4274	35.7173	67.2193	72.9512	72.7222
FBgn0032509	CG6523	75.5014	73.4823	69.5462	71.0459	71.9881	71.4682	67.0437	68.3127	66.7538
FBgn0003149	Prm	91.4816	55.6653	74.6661	47.3497	77.2082	83.265	66.9982	62.8142	57.021
FBgn0032713	Ugt36D1	56.4577	62.6783	69.0253	92.9932	95.1969	112.42	66.9795	92.5334	72.4178
FBgn0004687	Mlc-c	73.0039	65.6447	79.4053	82.4955	76.8944	83.0396	66.9229	69.5537	69.6147
FBgn0038742	Arc42	57.1076	68.0341	63.5744	53.7747	51.2388	51.3425	66.7466	56.8913	59.4815
FBgn0035679	CG10467	74.5542	78.7827	76.4568	55.369	59.8478	52.4053	66.7345	63.9365	73.7183
FBgn0283478	und	81.3433	79.5372	77.7529	76.4858	77.449	71.2067	66.6243	66.4452	66.6728
FBgn0031373	CG15358	46.085	57.0035	66.89	70.2202	67.3811	92.8794	66.5458	102.024	83.0347
FBgn0033919	CG8547	71.1802	60.0639	72.633	62.3115	75.243	81.7479	66.4417	68.9973	64.8783
FBgn0031327	CG5397	62.703	51.0161	47.1007	53.9142	56.9124	69.4508	66.3997	74.2361	66.2271
FBgn0030272	CG15201	50.0827	47.4286	48.3446	162.724	167.492	153.97	66.2887	72.519	67.5502
FBgn0032731	Swip-1	86.8764	68.4506	60.7278	62.9385	66.7431	62.2959	66.1926	72.16	60.8814
FBgn0032246	Wdfy2	72.97	65.2733	71.234	75.0523	69.3606	68.1259	66.1705	65.3707	68.4152
FBgn0027601	pdgy	88.7688	74.2827	79.5437	68.4882	65.6879	68.9134	66.153	76.424	71.8625
FBgn0051157	CG31157	55.0761	58.0495	63.6505	85.0722	91.5749	102.59	66.0947	100.201	88.4535
FBgn0038353	CG5399	85.9286	60.9122	67.4965	66.1702	42.3956	40.8692	66.0544	56.5777	58.3358
FBgn0267976	Tim23	68.9172	63.4569	76.1141	85.961	80.5079	91.1241	66.0393	70.9627	72.1001
FBgn0041094	scyl	86.8534	81.5495	105.315	72.4724	76.711	79.6491	66.0276	79.0804	78.6951
FBgn0037995	Adk1	73.3598	70.2926	82.4136	49.5494	67.2691	61.6867	65.926	65.3654	65.652
FBgn0033250	CG14762	60.0513	50.7821	35.8558	54.3591	40.5303	33.5296	65.6528	51.1038	66.2748
FBgn0035623	mthl2	58.3367	50.4488	70.3585	65.2569	66.8058	86.0441	65.5579	83.362	76.3207
FBgn0037749	CG9471	64.8817	71.3645	71.7827	83.9661	93.6683	100.115	65.4338	75.5993	71.3031
FBgn0035344	Cyp4d20	65.8776	63.3074	55.9354	93.4461	86.01	101.076	65.24	83.9661	75.3366
FBgn0014868	Ost48	62.2658	61.9632	62.0396	64.1865	55.8257	66.4424	65.2048	61.8458	61.635
FBgn0011828	Pxn	55.2425	48.5641	50.8086	43.273	59.6322	60.9978	65.0749	64.469	61.6512
FBgn0040256	Ugt35C1	38.7969	31.4824	34.6772	25.5339	27.0266	26.7799	65.044	43.7872	56.8275
FBgn0046763	peg	61.5213	60.7001	66.1717	74.6697	77.5969	80.9983	64.783	65.6757	60.4861
FBgn0037249	eIF3a	76.3802	76.4843	72.1097	69.702	73.3502	65.5836	64.6061	64.3959	68.512
FBgn0265048	cv-d	66.2602	61.9776	54.1553	59.5499	48.3345	53.3383	64.524	55.3294	56.8345
FBgn0015570	a-Est2	34.9475	40.1264	37.7034	43.6065	39.8314	38.5783	64.2266	42.0736	50.9894
FBgn0014455	Ahcy	51.9775	45.9237	47.1422	39.4485	31.5173	33.0139	64.1856	47.9916	56.6401
FBgn0023441	fus	87.043	92.5341	81.0764	89.427	108.698	114.137	64.0744	73.6041	67.5779
FBgn0028692	Rpn2	71.6111	74.9624	69.5067	79.3385	89.6693	88.3086	63.9179	70.5721	66.5089
FBgn0013949	Elal	44.2428	39.7801	28.5298	50.9574	37.2175	31.7899	63.9165	48.258	47.5233
FBgn0086656	shrb	85.1655	75.4426	81.4365	78.8659	74.1877	74.5535	63.8737	69.2255	68.2396
FBgn0029888	ND-ASHI	58.2936	58.7698	58.014	60.3422	60.8609	60.8845	63.6871	60.9587	59.6152
FBgn0250789	a-Spec	70.5169	64.3894	58.9177	59.3436	60.927	63.3375	63.5542	57.1607	62.822
FBgn0000253	Cam	81.3591	70.8649	84.1965	68.0329	60.2382	68.3746	63.5459	75.6523	71.1235
FBgn0033883	CG16935	61.3184	69.1585	61.6465	53.7243	56.5467	56.0868	63.5096	58.3684	61.3798
FBgn0051832	CG31832	56.4853	58.8724	68.7175	73.4489	81.6872	98.7886	63.4785	113.531	89.2655
FBgn0011336	Stt3B	66.7191	60.5974	61.5621	66.8989	56.7695	68.7218	63.1377	66.3343	63.4009
FBgn0015218	eIF4E1	75.5991	67.447	79.1873	75.1448	70.0687	75.3012	63.1278	67.4781	67.7405
FBgn0014163	fax	93.2911	67.4313	72.6131	60.2715	70.2413	94.9941	62.8651	96.7137	74.9248
FBgn0037975	CG3397	59.0295	45.3023	48.7114	52.5759	40.7487	40.5462	62.6015	46.7357	57.3378
FBgn0046878	Obp83cd	44.1103	36.422	38.7478	46.6209	56.7088	64.8919	62.5639	55.3392	57.2539
FBgn0004838	Hrb27C	77.2501	67.7404	71.0974	72.1009	70.7623	75.1796	62.2011	71.6469	70.7449
FBgn0023213	eIF4G1	71.5953	62.9855	80.9587	78.0241	81.2965	89.9439	62.1993	79.1306	76.6529
FBgn0028331	l(1)G0289	57.1224	54.7912	63.1634	53.1726	64.7366	67.2858	62.1458	66.8032	67.9325
FBgn0037715	CG9399	58.9106	60.2234	68.6747	62.2453	65.086	63.9737	62.1184	54.0747	50.9037
FBgn0033476	oys	35.5668	38.3538	43.1782	51.9352	56.5499	59.371	62.1064	73.8408	74.7124
FBgn0038243	CG8066	60.8434	51.7043	63.2628	60.0183	53.6166	56.4026	62.0038	62.7856	61.3915
FBgn0010226	GstS1	58.8724	36.6866	46.9064	41.68	30.2394	34.1998	61.8464	46.0339	53.6369
FBgn0032699	CG10383	83.595	82.7747	90.2864	54.0403	52.4234	47.9397	61.7883	77.4497	67.5659
FBgn0001296	kar	75.9948	81.3881	72.8257	65.608	66.7552	53.1582	61.7186	56.7866	54.0471
FBgn0261609	eIF2a	68.2471	68.3029	65.4516	67.0759	66.2562	62.9519	61.6531	60.7713	61.348
FBgn0286516	aqz	90.2111	70.1109	90.5595	66.2991	75.523	77.417	61.653	81.6646	74.9782
FBgn0051778	CG31778	47.6716	49.073	56.0208	73.607	71.8642	62.7793	61.613	60.703	71.1011
FBgn0038115	CG7966	55.556	56.226	57.9078	49.8724	41.2322	43.7759	61.4272	52.6871	52.431
FBgn0030679	CG8206	91.1238	87.7001	81.1563	55.4381	49.7718	47.4598	61.3842	57.7786	62.1295
FBgn0262125	Sec23	67.0329	63.7801	61.3293	66.2889	60.7916	63.7092	61.2496	59.3051	57.65
FBgn0262512	Vha14-1	57.0863	54.8085	69.9297	60.4324	59.4439	63.9552	61.2158	63.1501	65.6292
FBgn0003676	CCT1	71.8894	80.593	70.3908	63.4623	69.6554	64.0833	61.136	54.0134	57.3082
FBgn0086346	ALiX	78.2918	72.7731	68.1493	65.8361	64.0112	60.5811	61.0815	60.9788	63.6681
FBgn0032202	REPTOR-BP	77.9674	62.9808	65.638	68.5593	71.1713	64.3904	61.0396	68.1067	66.3824
FBgn0027356	Amph	69.4434	54.9693	65.3296	65.888	69.1311	71.0946	60.7764	65.7497	63.5046
FBgn0032322	CG16743	124.85	117.039	56.3224	50.2411	33.296	30.5335	60.7691	60.1164	56.539
FBgn0031836	CG11050	56.6246	64.6715	66.5157	75.913	98.6444	85.8647	60.7193	57.3703	63.4963
FBgn0032358	Ppt2	74.8137	85.6115	90.6778	49.7145	62.6878	57.2164	60.6325	71.6311	72.805
FBgn0023529	Grp170	64.1645	53.2546	57.6342	65.8062	53.4359	60.2849	60.5801	55.166	49.9896
FBgn0013749	Arf4	59.9507	61.6515	80.1969	88.2356	76.7069	90.0036	60.5479	77.2925	76.7645
FBgn0085484	Pdxk	57.6975	60.7527	56.8373	51.6863	37.4483	47.3711	60.5183	52.9498	57.8687
FBgn0027786	Mtch	65.4866	66.3654	64.2979	59.3444	58.4691	61.2831	60.325	60.1894	56.888
FBgn0039529	CG5612	72.7426	61.7247	70.9524	43.4746	58.6997	66.373	60.265	59.5481	51.2848
FBgn0030719	eIF5	67.7054	63.8131	69.1694	72.4631	70.0989	76.5847	60.2573	64.9325	64.1922
FBgn0032586	Tpr2	73.5296	72.5255	67.5127	76.6088	77.8222	85.9985	60.2431	69.6147	66.6465
FBgn0035588	Dhrs4	73.4693	75.5038	74.7984	72.5259	73.8557	71.5256	60.2278	61.481	62.4622
FBgn0039802	dj-1b	57.1268	63.5571	58.6153	54.5586	53.1251	51.8684	60.1865	59.0114	62.3216
FBgn0015024	CkI-a	70.5642	65.3321	71.1831	66.4803	68.2649	71.7185	60.182	66.6778	68.9193
FBgn0034247	CG6484	21.2261	38.8387	27.0483	32.0019	22.4006	22.7902	60.1523	39.8155	55.9234
FBgn0051217	modSP	61.5203	58.605	51.3961	45.7636	47.104	40.8708	59.9835	52.9337	57.9945
FBgn0051781	lncRNA:CR31781	94.8102	63.4685	81.4046	50.5894	76.2211	68.3391	59.9822	56.2806	53.129
FBgn0261995	CG42813	56.3766	53.0367	49.4782	56.3482	52.0286	48.7432	59.9611	56.7556	56.6016
FBgn0014863	Mlp84B	83.245	55.4464	76.3876	43.5001	64.2705	77.3718	59.8111	63.7146	58.4032
FBgn0031860	Daao2	44.1156	45.6246	37.4294	46.0555	33.575	31.4012	59.7883	42.7019	48.9439
FBgn0267330	KdelR	65.0784	58.5942	67.0292	70.4625	61.0939	65.688	59.784	60.9598	62.0933
FBgn0050499	Rpe	78.677	90.6742	78.8726	71.5383	74.1441	76.6593	59.7701	67.5991	63.609
FBgn0027594	drpr	77.5892	71.9907	68.1992	61.5951	71.3113	80.2679	59.7106	79.8539	74.1514
FBgn0039303	CG11857	57.6721	61.0456	66.737	76.6145	75.6222	81.9738	59.4515	66.3524	61.2759
FBgn0260744	Tango9	68.9873	72.7565	72.7651	69.4574	80.0859	74.8189	59.2741	65.6083	67.3042
FBgn0036857	Aldh7A1	49.6829	41.1872	39.0279	44.1777	38.704	41.1635	59.2204	44.9643	51.2821
FBgn0038376	Hmt-1	75.8048	88.4908	91.2333	92.7544	100.613	100.069	59.1197	73.5283	66.1658
FBgn0013771	Cyp6a9	68.1925	61.3727	64.0835	50.1764	57.0322	52.9788	59.06	57.9561	60.8073
FBgn0020414	Idgf3	59.8161	55.3868	52.7606	54.4936	43.5739	47.99	59.0215	55.6741	54.2196
FBgn0035630	CG10576	75.1432	73.9889	67.2435	74.6353	59.9012	60.5941	59.0087	55.4998	53.4226
FBgn0050410	Rpi	75.6758	90.884	80.3505	62.3472	58.285	65.9015	58.9598	60.5302	55.6441
FBgn0037090	Est-Q	31.996	26.1039	31.4191	30.1842	34.3601	34.1741	58.8673	33.8637	42.0707
FBgn0000117	arm	68.4774	60.1165	62.089	60.8897	59.1992	62.7431	58.8519	56.6287	59.4444
FBgn0037074	Tbc1d8-9	69.0516	58.7442	60.3001	57.3653	60.7077	54.4411	58.7286	57.277	60.0605
FBgn0020249	stck	74.5407	62.9179	67.7306	63.4874	66.0938	67.0198	58.7194	54.6737	58.4419
FBgn0035519	CG1309	85.2001	99.4887	96.3495	91.0602	102.962	99.8756	58.6747	78.3177	69.1408
FBgn0016693	Past1	61.0975	53.9163	59.368	66.6461	56.7419	58.6106	58.5952	53.0258	52.6214
FBgn0025839	ND-B14.5A	52.7154	53.1223	59.6065	54.7562	58.5262	55.2374	58.4648	59.7728	54.3793
FBgn0083972	CG34136	43.2904	47.7888	43.4242	54.7895	45.7045	35.8878	58.3859	52.4798	71.9881
FBgn0038181	CG9297	62.1338	49.9001	63.3254	37.9308	59.3688	66.4829	58.376	59.1029	48.6174
FBgn0034534	maf-S	69.1848	62.0516	70.0869	66.2373	67.3668	61.191	58.3045	56.9637	60.2181
FBgn0037530	EMC1	73.887	82.4767	81.6533	84.8342	89.2491	91.9208	58.2119	73.0259	66.6807
FBgn0004864	hop	75.6295	68.5329	96.6527	66.3081	67.7199	74.2079	58.2068	66.0154	54.7084
FBgn0266268	FeCH	78.8515	81.2421	84.6704	74.8931	83.2173	90.9948	58.0696	69.6873	64.4046
FBgn0052521	Mnr	59.761	60.9777	51.8529	51.5123	45.2124	38.9482	58.0695	45.061	48.5215
FBgn0033128	Tsp42Eg	73.6545	53.9844	85.2346	57.139	68.7356	73.9191	57.847	60.6448	53.2173
FBgn0031992	Acbp1	64.9202	53.1538	58.6073	69.5338	59.6142	68.0906	57.6549	63.4147	59.2926
FBgn0266186	Vamp7	63.5489	58.7921	59.6681	65.2518	64.9683	69.9437	57.6212	67.5253	62.0721
FBgn0039024	Nepl15	38.3186	37.3729	41.1323	55.1918	44.1282	41.6572	57.6089	36.522	43.7577
FBgn0051445	CG31445	46.9461	43.7579	46.4316	36.6512	42.5807	47.5896	57.3555	51.391	56.496
FBgn0033669	PI31	70.2249	80.2902	74.3131	96.9498	96.9593	97.8301	57.3463	67.2221	64.217
FBgn0036318	Wbp2	68.0199	55.8571	66.5605	59.175	58.9742	61.9818	57.3179	58.0905	56.3235
FBgn0036549	CG10516	25.3318	37.1261	30.5374	39.5733	24.367	36.5386	57.265	41.5618	53.7476
FBgn0027779	VhaSFD	64.7854	58.8057	67.8263	61.1328	61.4778	63.6583	57.236	58.0306	58.0914
FBgn0031190	CG12576	58.5555	56.2742	72.4294	51.1367	58.7457	65.6077	57.1609	72.7365	75.8718
FBgn0039358	Idh3g	73.5001	62.5606	68.7866	52.6438	57.3159	59.7272	57.1504	57.1417	55.5427
FBgn0027572	ACOX1	47.8584	41.8546	46.9067	42.3191	39.0771	41.1303	57.1473	49.3113	54.7449
FBgn0003134	Pp1a-96A	49.2482	46.6215	43.5503	54.2573	54.1245	44.3392	57.117	52.8046	62.158
FBgn0031220	CG4822	68.6272	62.9051	69.7347	83.0879	91.6504	88.4662	57.0977	79.021	72.831
FBgn0025678	CaBP1	57.177	49.5299	60.7949	57.0526	47.9698	55.3463	57.07	55.6125	51.7295
FBgn0033980	Cyp6a20	60.5529	77.1534	77.1345	70.3327	81.7331	81.1834	56.946	68.166	75.1766
FBgn0050011	gem	57.3985	56.3575	54.6479	51.0423	48.5886	48.7676	56.9154	55.5819	59.3155
FBgn0032405	firl	50.4479	37.6024	46.998	45.9707	51.0073	61.1159	56.8864	61.3551	58.767
FBgn0020545	kraken	63.5339	67.4877	65.8263	89.6533	88.1392	75.9284	56.8816	56.7394	59.6216
FBgn0259209	Mlp60A	79.0893	42.0518	52.9538	56.8582	69.1785	75.2964	56.6974	54.2326	48.7706
FBgn0032422	atilla	53.5492	54.6665	57.8938	67.3343	55.9802	53.3457	56.6341	51.4869	59.0694
FBgn0031684	ND-13A	57.5935	54.0754	61.1979	59.6487	58.9237	57.6691	56.6309	56.9011	57.1166
FBgn0040600	CG13631	83.9834	81.5584	82.0842	68.2777	75.4646	68.7639	56.5712	64.4963	56.7886
FBgn0010611	Hmgs	56.859	53.1265	56.3527	78.2384	69.8095	67.0823	56.5306	49.5141	61.5316
FBgn0034724	babos	54.2225	49.184	49.3326	68.2429	63.8999	62.6829	56.4826	47.3658	52.913
FBgn0267348	LanB2	58.9512	44.5249	47.5617	40.8202	52.4724	62.4402	56.3026	61.5495	54.9056
FBgn0034420	CG10737	59.1278	51.9516	59.4512	53.2831	61.3751	60.1367	56.0761	52.572	54.0278
FBgn0028663	VhaM9.7-b	59.3641	48.2386	60.8997	62.5341	57.5064	67.9836	55.9833	65.0352	62.3729
FBgn0024986	CG3719	72.5132	66.2447	61.5374	54.1902	53.8012	58.6429	55.9827	54.3436	48.3073
FBgn0032721	CG10602	59.1382	55.1791	55.0311	57.8044	58.1064	59.0469	55.8057	54.9998	57.4614
FBgn0036975	CG5618	27.719	21.0943	27.8328	46.0544	68.6426	47.3277	55.7654	30.2183	32.1452
FBgn0004401	Pep	60.6725	59.4903	57.999	52.9917	48.6509	50.0194	55.6744	52.2186	55.8881
FBgn0043012	AP-2s	61.0224	50.7248	61.6597	61.042	54.7277	60.4094	55.4555	58.9068	62.2008
FBgn0037955	Kyat	78.2928	74.6941	65.9705	67.9195	57.9664	58.1017	55.3575	51.9113	51.9056
FBgn0039668	Trc8	73.7966	94.698	87.6159	81.7154	92.6615	94.8996	55.2379	67.561	61.3741
FBgn0000052	Pfas	120.512	96.0701	103.559	34.77	23.7218	25.2015	55.0759	45.0795	53.7787
FBgn0032746	CG10470	63.7804	62.0205	58.9077	71.1927	69.59	72.1029	55.058	59.7623	55.7197
FBgn0032160	CG4598	50.6248	56.7452	64.9872	55.805	51.9015	53.2138	54.9626	53.1088	55.079
FBgn0063923	Kaz1-ORFB	47.8259	48.128	46.8086	60.3159	46.5217	39.0028	54.9621	43.7428	54.1984
FBgn0261989	CG42807	49.4769	66.7438	61.3096	79.7948	48.9059	62.1517	54.8581	69.2188	57.3078
FBgn0037580	DppIII	56.7268	61.9404	62.6062	69.1053	69.4601	74.4237	54.8567	57.7214	54.8554
FBgn0010551	Phb2	65.5127	59.7087	62.7436	63.0713	52.4296	56.6656	54.7586	52.0591	56.3151
FBgn0036666	TSG101	61.1673	50.9678	58.6142	56.7135	52.6735	52.4031	54.7514	52.08	54.8134
FBgn0029766	CG15784	79.8926	69.482	68.294	68.4746	34.9134	48.9031	54.7201	51.8471	63.6803
FBgn0035232	CG12099	65.4696	62.7131	59.172	57.9603	63.4171	61.2368	54.605	54.4352	55.0567
FBgn0035631	Txl	67.801	71.4729	70.9517	78.3013	75.4779	76.9684	54.4943	57.9	56.6036
FBgn0029891	Pink1	63.5947	64.0211	62.774	49.0035	61.0186	55.5027	54.434	55.5284	55.3495
FBgn0032880	TM9SF2	62.5518	53.2525	58.7968	57.8954	57.7237	64.882	54.4297	60.622	57.821
FBgn0010621	CCT5	65.8303	61.6784	63.4843	66.4529	56.8365	59.5289	54.3629	50.4945	47.1808
FBgn0034330	BomS4	39.0652	42.5688	125.898	106.008	86.2955	119.079	54.3422	132.706	130.958
FBgn0031245	CG3625	42.6537	41.7165	44.9486	47.5487	35.693	39.0083	54.2674	41.8829	46.0826
FBgn0033366	Ance-4	95.1039	88.9845	59.8711	59.1842	46.1086	38.1831	54.147	39.1578	41.9714
FBgn0038250	CG3505	51.0622	50.2618	48.7818	60.8721	45.5323	46.5849	54.109	47.2828	49.526
FBgn0015794	Rab18	65.1292	61.4919	60.8715	65.2559	71.2625	62.438	54.0943	57.9677	58.2675
FBgn0023143	Uba1	61.7569	59.9459	64.6888	60.2269	63.2764	65.9843	54.0268	56.3294	56.9994
FBgn0035830	CG8209	64.3739	66.3162	60.7539	70.4135	67.5902	69.5881	53.9859	58.1464	53.9952
FBgn0050046	CG30046	46.1768	39.2471	35.6876	34.4529	40.427	38.1015	53.7893	49.8311	51.4559
FBgn0000536	eas	52.6446	49.0218	43.561	40.7822	36.6323	39.0861	53.7035	50.2691	47.3675
FBgn0003514	sqh	71.6369	59.0264	64.2749	63.3719	57.4765	65.3641	53.6122	59.8018	55.3937
FBgn0033304	Cyp6a13	58.5772	55.702	52.5156	57.5529	46.7825	50.1322	53.5856	60.1024	58.7961
FBgn0014011	Rac2	68.3218	56.9343	61.5139	61.6618	60.6887	67.9438	53.472	56.7081	51.3294
FBgn0053126	NLaz	41.4966	31.3267	45.8269	49.0581	36.1534	33.6649	53.4074	49.1155	53.5511
FBgn0263776	CG43693	58.4711	56.7154	62.7784	68.1871	81.7023	88.0944	53.3573	64.7438	57.5782
FBgn0039611	Nepl18	36.8474	31.402	33.5607	42.3676	37.887	31.7337	53.3113	27.5477	33.865
FBgn0036147	Plod	45.0057	39.8044	46.3468	41.1682	36.1824	45.8615	53.2435	52.7547	54.5511
FBgn0038745	ClpX	58.2348	55.0872	53.339	42.6104	46.96	44.8792	53.094	49.5935	53.9933
FBgn0033431	CG1827	51.8773	42.4545	45.1004	44.3937	38.133	37.5949	53.0501	42.6663	45.7754
FBgn0035121	Tudor-SN	65.7679	60.9388	57.6617	63.8227	48.3948	55.52	53.0424	50.7652	51.1402
FBgn0035207	Herc4	60.5499	57.9248	64.149	54.2622	60.216	60.4428	52.9265	54.6822	50.9836
FBgn0265191	Gyg	73.3763	55.4866	65.7542	38.5086	57.7645	61.9972	52.8858	54.1124	44.9703
FBgn0031306	CG4577	38.7582	32.4145	47.9446	30.285	33.1323	27.872	52.627	34.7626	35.1034
FBgn0032006	Pvr	74.5099	57.4249	58.7204	41.9071	54.4061	58.949	52.6076	60.2737	53.079
FBgn0034139	CG4927	53.1457	44.8617	53.1536	45.7052	55.4889	59.761	52.5226	62.1493	58.6833
FBgn0037534	Elovl7	34.8024	38.1548	51.1128	78.3536	80.8662	77.667	52.4793	73.0396	58.8587
FBgn0035715	Ist1	60.4886	54.2402	54.5629	52.6232	48.3878	46.141	52.4224	50.531	49.6768
FBgn0266446	CG45076	67.7383	49.7278	65.5945	36.7675	59.3588	64.2032	52.4032	51.8414	45.6611
FBgn0263852	Dad1	50.9049	47.0792	64.1338	61.9718	54.4359	63.0677	52.334	54.9748	53.6765
FBgn0261243	Psa	60.5895	61.2252	57.0294	65.6107	71.3496	72.5518	52.2065	56.2216	51.5854
FBgn0038256	CG7530	60.0041	62.9198	62.8567	56.8178	58.9113	69.2946	52.1446	50.2672	52.0332
FBgn0031544	CG17593	60.6029	61.0655	61.7471	69.1487	69.4363	73.2007	52.1076	56.1088	54.3371
FBgn0033127	Tsp42Ef	68.9732	61.7467	84.9824	67.9754	62.1678	62.8558	52.0746	55.7144	54.9724
FBgn0050359	Mal-A5	59.0884	60.7328	54.9881	39.44	40.3182	39.1299	51.9471	46.6999	49.8917
FBgn0033529	Pef	58.6009	56.9198	58.4494	56.3211	58.845	57.3583	51.9286	56.3728	54.8772
FBgn0039856	CG1774	62.6684	63.023	57.4567	39.6708	37.8737	37.6806	51.928	48.3485	47.308
FBgn0035710	SP1173	28.596	27.4186	37.6264	49.4683	52.7069	49.566	51.7854	54.3097	59.3661
FBgn0036921	RhoGDI	63.6765	46.8571	55.9343	54.6045	55.4768	58.4893	51.7279	57.4041	55.2757
FBgn0011289	TfIIA-L	73.222	75.1087	67.9116	56.4848	65.4267	61.4256	51.633	57.9947	57.3641
FBgn0046214	vig2	65.1601	61.9219	61.132	57.6858	52.1908	54.4201	51.6101	52.9543	51.0682
FBgn0031813	Acox3	61.5604	55.0717	53.1773	57.2663	57.3066	56.3852	51.4143	50.2247	50.6197
FBgn0032292	EMC3	69.1543	69.5943	72.328	77.0039	82.2791	80.9223	51.3976	59.0644	55.7656
FBgn0000575	emc	80.0517	75.6344	83.6169	70.2513	98.9244	87.744	51.3787	65.8979	65.6131
FBgn0010288	Uch	52.6849	54.4037	62.1859	51.1405	56.7811	62.9045	51.2113	57.1391	53.2371
FBgn0003071	Pfk	50.9633	51.3704	48.6065	39.3346	36.6799	44.0092	51.0814	46.7499	48.5268
FBgn0035252	CG7970	59.4466	67.3015	67.0912	72.6108	70.2683	71.9776	50.8287	55.9223	55.516
FBgn0034583	CG10527	38.2843	35.2134	45.0563	70.1951	55.8007	57.5802	50.8277	45.3013	58.4787
FBgn0037215	Œ≤-Man	55.2636	46.828	46.6301	44.8685	48.039	48.9888	50.8115	47.6743	48.5858
FBgn0034887	St1	55.3329	55.1263	48.4172	32.783	28.9005	25.5398	50.7974	37.9477	47.6553
FBgn0000721	for	47.0871	48.8854	42.2057	54.2999	46.6862	40.4221	50.7305	41.9422	53.9636
FBgn0265180	CG44245	71.8546	45.8329	56.1384	34.0804	55.4609	55.8857	50.6509	45.6383	37.7627
FBgn0037126	CG14567	34.9074	43.9403	33.5102	44.9616	33.6253	22.1148	50.6494	35.1191	46.3636
FBgn0028939	NimC2	34.6558	28.0532	34.3841	24.9896	38.9453	42.4398	50.6232	62.0523	58.7242
FBgn0050026	CG30026	68.6212	85.9601	50.8741	73.4447	37.6643	30.0552	50.617	39.2612	51.0692
FBgn0026428	HDAC6	49.0097	57.3916	41.4866	33.0371	27.2523	25.9412	50.3504	39.3	48.1928
FBgn0019960	Mitofilin	56.9442	56.7448	54.1031	45.0172	45.877	45.6742	50.336	45.8742	47.5147
FBgn0034897	Sesn	57.8993	53.727	65.0061	37.968	49.229	51.3525	50.2879	54.2639	50.9674
FBgn0002780	mod	62.4714	54.4393	60.9622	62.9502	63.273	63.4285	50.2326	56.8124	51.5893
FBgn0030151	CG1354	57.9126	56.6516	54.3371	54.5417	51.7872	48.465	50.1975	48.285	51.7376
FBgn0015037	Cyp4p1	38.0925	33.4434	29.8258	59.868	44.1948	40.9475	50.1725	37.5099	47.4829
FBgn0053113	Rtnl1	47.7017	48.5513	57.0017	73.7068	72.0028	56.6241	50.149	48.5132	51.5427
FBgn0026252	msk	60.6226	58.8934	56.0646	59.1095	54.3218	54.6018	50.1207	47.2837	50.3975
FBgn0265413	CG44325	55.4033	44.9688	54.0505	45.6856	42.4042	45.8253	50.0603	49.6046	49.0237
FBgn0030329	prtp	52.1893	54.679	59.6259	59.9368	59.7792	69.026	50.0479	59.5443	56.6153
FBgn0025615	Torsin	63.0523	71.8704	76.7502	56.701	68.0399	68.9449	50.0086	60.6471	57.7945
FBgn0011754	PhKg	48.7847	48.8664	45.8263	39.7068	38.3556	39.8575	49.9955	44.8451	50.381
FBgn0032015	Ostg	52.5544	47.8896	51.1836	55.2632	45.3116	53.6952	49.9747	52.5504	49.337
FBgn0023169	AMPKa	60.7495	61.1298	54.8801	48.2357	51.2191	46.9641	49.9746	47.1107	48.5637
FBgn0052425	CG32425	24.261	27.1697	22.0686	49.6966	44.086	43.8785	49.9674	32.5123	39.8759
FBgn0036740	Vps60	52.733	52.2791	52.4248	58.5207	53.7653	56.5247	49.8858	51.0855	50.5893
FBgn0012037	Ance	47.7177	38.7415	35.7854	49.9641	40.4395	38.363	49.8656	37.7113	43.8989
FBgn0001565	Ddx56	59.6436	56.8612	59.6709	52.9786	60.1046	50.3012	49.8313	50.4793	53.3784
FBgn0029769	frma	62.7163	55.8727	36.4046	51.1689	37.2639	33.3799	49.8028	39.0959	49.5757
FBgn0051673	CG31673	54.2874	51.1893	51.402	43.5576	35.9773	40.6246	49.649	44.952	47.8184
FBgn0027586	Jhbp14	36.7854	43.1191	42.9812	53.0137	54.9893	59.9699	49.6264	42.1329	55.6705
FBgn0016701	Rab4	53.2305	49.9629	52.7915	52.3323	50.9058	50.0225	49.5481	51.6222	53.1034
FBgn0032297	CG17124	39.7285	40.0611	43.4119	61.5192	58.8402	44.9571	49.5436	43.3175	47.3225
FBgn0034985	CG3328	60.8583	43.2636	49.4224	47.2638	36.3429	36.6255	49.5277	42.61	44.458
FBgn0040754	CG17059	55.0574	44.3852	51.0494	49.8172	49.3771	50.6854	49.4881	53.0969	46.3415
FBgn0030310	PGRP-SA	36.9711	45.1983	34.5602	57.7814	38.6841	37.8699	49.357	38.3034	49.0939
FBgn0004885	tok	57.0442	54.9127	38.747	41.1335	34.3863	28.3924	49.3395	37.4225	47.1318
FBgn0036157	CG7560	38.8363	41.6487	33.8191	44.3702	30.7023	32.0974	49.2433	35.7137	42.8902
FBgn0086450	su(r)	51.8057	53.2917	40.1538	30.5476	23.6588	24.0421	49.0566	39.5393	41.3187
FBgn0033782	sug	60.9264	77.4685	60.9687	63.1547	45.849	41.4555	49.0381	48.8391	51.712
FBgn0261808	cu	42.3149	45.6801	45.748	40.9939	38.719	37.2242	49.0127	42.6126	45.2374
FBgn0086558	Ubi-p5E	63.5484	54.9243	66.8341	64.3438	61.4174	68.2637	48.9928	58.1367	56.1742
FBgn0264855	AP-2a	55.3596	42.4252	50.4693	50.3194	45.1348	49.3603	48.962	48.7921	50.238
FBgn0027280	orion	61.941	59.293	56.7473	58.7764	58.3448	62.671	48.9463	57.9914	57.7926
FBgn0037094	CG7611	50.5905	49.5643	49.3309	46.4124	52.5135	51.2851	48.9215	50.7515	51.4156
FBgn0003891	tud	65.1104	56.0669	55.3985	47.213	50.3282	50.3024	48.8919	47.9913	49.401
FBgn0032770	CG13086	29.9808	31.9442	27.0178	35.7052	25.6782	26.3	48.8899	34.2687	36.8
FBgn0031256	shv	45.4182	41.7415	44.7805	49.4094	44.8998	50.6666	48.8867	47.3925	42.5324
FBgn0025381	rush	47.4183	48.9861	47.5035	49.8575	47.1447	48.6928	48.7305	48.293	48.6218
FBgn0043364	cbt	52.8625	51.3945	49.9976	50.6617	57.2905	56.4895	48.6853	56.1015	59.2756
FBgn0037354	CG12171	50.6573	53.9518	47.2735	43.7752	37.5358	38.9411	48.5316	46.4016	48.6619
FBgn0004914	Hnf4	53.5111	55.8472	52.1118	66.6258	70.047	72.8765	48.5092	60.0969	56.2058
FBgn0037684	Srr	37.5871	51.9252	61.7768	39.1965	35.1815	28.6842	48.4926	37.6574	53.3546
FBgn0029715	CG11444	54.7593	53.4841	46.5678	54.6815	48.9672	48.9937	48.4315	47.8663	46.4696
FBgn0030668	CG8128	45.0162	48.5454	45.233	42.8486	40.6958	39.2988	48.4302	43.5075	42.9806
FBgn0016685	Nlp	64.816	49.8338	61.6718	55.3998	50.5697	56.0004	48.4032	53.5729	48.4297
FBgn0022959	yps	64.3508	56.735	55.8931	60.3197	52.8666	52.7375	48.295	46.9764	45.7424
FBgn0051075	CG31075	26.3774	27.3998	29.9699	17.1337	15.0791	24.2089	48.2559	41.1502	44.1332
FBgn0024556	mEFTu1	52.0306	52.0341	49.4658	44.4228	44.5367	48.1504	48.254	42.931	41.6861
FBgn0266758	Esyt2	59.7494	44.8748	46.7536	46.5296	44.9333	48.2186	48.2347	47.6267	46.881
FBgn0034290	CG5773	44.0368	37.2312	40.4647	67.3927	48.043	39.7583	48.2131	30.3051	31.4429
FBgn0032200	CG5676	47.532	42.2353	58.1706	53.3183	59.5683	61.3328	48.1885	54.9041	55.2444
FBgn0052368	lncRNA:CR32368	125.447	117.953	48.2875	147.718	61.5098	114.054	48.1874	113.621	67.1866
FBgn0026088	CG14818	44.1558	50.7546	47.0448	45.9861	48.4355	46.8727	48.1742	46.1924	47.6278
FBgn0262579	Sarm	56.2822	49.471	50.8175	43.6018	56.8659	58.2872	48.1696	48.4622	47.1174
FBgn0031883	Caper	51.7573	51.4591	48.4567	55.7541	52.0564	46.892	48.1399	44.8504	52.0888
FBgn0085436	Not1	60.0131	55.8762	55.3854	43.0799	45.5161	47.6886	48.025	50.8525	51.475
FBgn0033340	CG13751	49.5618	44.7259	42.137	45.5294	48.0607	51.1485	47.9125	46.4629	40.0049
FBgn0035444	CG12012	58.201	51.2461	53.9781	49.6382	46.0392	48.8044	47.8279	55.8409	53.482
FBgn0031260	Spp	47.0791	45.2763	43.7726	56.5809	46.0918	53.6417	47.8241	45.2786	47.3446
FBgn0046876	Obp83ef	22.5154	22.7197	24.9864	23.7701	29.3536	28.6953	47.8018	43.4453	42.6177
FBgn0024841	Pcd	40.6602	39.4776	44.0913	44.1653	37.746	39.4694	47.7959	38.0066	44.7957
FBgn0035186	CG13912	43.094	45.9425	45.376	84.2601	64.4112	44.668	47.7362	37.7093	39.6058
FBgn0031534	Snx1	47.3586	39.3785	54.2691	42.6091	40.2333	45.9678	47.7219	52.2842	50.7085
FBgn0039969	Fis1	50.6418	46.3467	67.3624	56.805	59.8143	66.3969	47.6928	63.6795	63.2703
FBgn0024196	robl	52.1379	44.5105	53.4711	56.5662	47.8294	55.4991	47.6712	47.8831	50.1134
FBgn0038922	Idh3b	54.0107	50.9184	59.0982	42.4637	46.2542	50.9116	47.6377	47.8772	42.7743
FBgn0035909	ergic53	44.6366	42.2822	45.7415	56.9914	46.2967	49.7884	47.6247	46.3423	47.173
FBgn0029882	CG3226	50.2912	55.417	69.8152	46.6333	46.4656	54.1887	47.5686	46.6913	42.7444
FBgn0036992	Hpd	30.1347	41.2649	33.4857	35.4361	27.987	34.9637	47.5458	49.1808	63.4347
FBgn0041789	Pax	43.1911	38.4301	46.3201	40.5763	50.4069	55.484	47.5317	44.1846	41.7666
FBgn0035452	CG10359	40.5331	35.0209	41.4832	39.0039	46.7108	49.8959	47.4413	51.9465	47.6962
FBgn0010380	AP-1-2b-subunit	51.3613	41.7885	45.9427	48.5652	42.2681	43.6376	47.4175	42.6379	43.958
FBgn0032640	Sgt	51.8104	50.6502	48.3024	55.9109	52.2034	51.622	47.3617	48.1581	44.9622
FBgn0027329	CCT6	60.8612	56.1647	61.9351	51.0753	48.0813	52.3613	47.3311	47.258	45.2603
FBgn0032242	CG5355	46.7384	42.1293	46.5108	47.4261	48.5573	50.4002	47.3199	48.4501	47.1706
FBgn0033608	CG13220	49.2717	50.0583	51.5442	49.8391	44.4724	47.5794	47.2669	45.4672	48.7093
FBgn0266492	SclB	43.1309	39.2094	48.3209	33.4513	46.3017	50.4648	47.2052	40.4527	35.8712
FBgn0036932	Lamtor1	56.2689	54.3504	55.2316	50.2029	54.645	50.6031	47.171	49.2472	49.2675
FBgn0032451	spict	51.8527	54.1605	54.0512	61.2731	54.8561	56.219	47.1617	50.1932	49.6968
FBgn0284436	CCT8	58.6091	56.7547	63.1487	53.0813	49.9449	54.1272	47.156	49.2513	44.8055
FBgn0040551	CG11686	50.6309	56.9181	69.5842	56.8351	47.5089	57.6658	47.1529	63.8572	55.5595
FBgn0031359	Rim2	62.735	54.2335	63.4435	44.7089	59.1849	62.8785	47.1402	59.0003	55.4591
FBgn0265137	Spn42Da	46.5305	49.5485	42.3267	46.7766	34.1737	33.8041	47.0958	40.7192	42.1194
FBgn0037529	mRpS9	48.539	44.8847	45.2456	45.9731	49.2708	44.3286	46.9595	44.9915	46.0845
FBgn0039135	CG13603	50.846	49.2527	61.4802	46.2466	52.7822	50.1222	46.8491	51.5889	49.5742
FBgn0015766	Msr-110	51.1006	47.3084	44.5647	55.7845	54.4453	53.683	46.8273	43.2081	54.8492
FBgn0037890	CG17734	53.0127	52.3226	56.7157	56.4402	58.1241	58.4681	46.8204	46.2495	45.3751
FBgn0034277	Ost-d	51.3826	44.5379	50.8765	53.1218	44.0985	51.1026	46.6145	49.0455	46.4826
FBgn0052091	CG32091	60.9118	47.8185	48.7876	43.9163	55.2446	52.8219	46.5989	55.2975	52.9927
FBgn0035023	ITP	48.6957	32.1225	53.6461	49.0044	47.9254	36.7805	46.579	38.8849	39.5245
FBgn0040582	BomBc3	38.4051	77.8247	34.1756	54.0125	19.1833	31.0452	46.4776	34.4243	44.971
FBgn0037447	Neurochondrin	60.0518	47.5333	55.3341	33.127	50.834	55.4114	46.3621	42.6228	40.1769
FBgn0037537	CG2767	53.324	44.2766	46.288	46.3356	38.2156	43.4682	46.2966	42.3124	41.2902
FBgn0261800	LanB1	47.0557	36.7903	41.0385	33.3979	42.5391	50.5894	46.2795	50.9956	45.6195
FBgn0266449	Kr-h2	57.4716	58.3468	62.4668	71.405	75.7056	80.5125	46.2584	60.9324	56.9774
FBgn0026777	Rad23	56.3859	54.2009	67.6827	66.7907	68.3583	74.4232	46.2145	58.7367	55.9438
FBgn0262539	CG43093	33.7863	30.4238	31.9985	60.8076	44.0694	44.7699	46.2053	41.0648	49.9011
FBgn0031670	SelT	55.954	61.8485	66.5449	64.8076	67.2392	70.3834	46.2042	57.0614	51.2699
FBgn0023549	Mct1	47.0742	41.0406	39.7339	40.5103	38.3616	38.0696	46.1948	43.0868	46.468
FBgn0025620	CG13360	32.0024	35.8358	30.911	39.7352	30.779	26.7138	46.17	27.928	39.6708
FBgn0037632	CCT7	52.0023	50.546	54.5276	53.229	51.0267	53.7183	46.1499	47.6375	43.1675
FBgn0033101	CG9436	45.1449	49.8287	41.0625	49.1308	41.0912	40.9315	46.1327	35.1227	37.5646
FBgn0052626	AMPdeam	45.5712	51.688	48.6808	41.5893	41.2086	37.3475	46.0611	43.4663	58.2166
FBgn0036928	Tom20	54.3186	51.1249	54.0328	56.6474	53.2068	54.123	46.037	50.4936	47.9681
FBgn0037313	CG1161	50.6401	54.1857	56.3073	53.2941	53.8677	59.0129	45.9786	51.6121	51.8925
FBgn0036278	CrzR	63.6607	69.892	64.7283	61.5373	68.806	71.991	45.9414	60.4917	55.9422
FBgn0052056	scramb1	55.7967	41.7969	52.6233	54.2669	40.3573	40.9034	45.9263	44.7356	43.7966
FBgn0027073	Ugt49B1	44.3323	32.1477	29.1231	39.5679	29.3754	26.8079	45.8959	33.5619	42.2617
FBgn0004456	mew	57.6751	42.7046	46.8963	42.8038	44.6336	43.4398	45.8483	47.3877	43.0274
FBgn0039770	CG15537	32.5733	24.4409	40.5407	30.2129	31.7339	24.7688	45.804	25.4819	23.3547
FBgn0053303	CG33303	45.0287	42.4647	43.188	43.9249	36.8971	42.6456	45.7893	44.3354	43.5013
FBgn0034913	Snap29	45.9054	40.8898	47.4768	42.8896	34.0394	36.4828	45.7453	41.6513	43.3733
FBgn0038105	yellow-f2	37.6448	32.3549	29.8545	32.647	28.1479	26.8608	45.679	31.208	38.1896
FBgn0001258	Ldh	43.9922	46.4248	47.9977	29.9061	34.6762	44.4863	45.634	45.9369	39.3889
FBgn0028342	ATPsyn-d	44.5066	44.5746	46.0353	48.3312	46.8997	44.4496	45.5204	42.3589	43.2073
FBgn0001308	Khc	49.1691	44.3976	43.3741	48.0982	45.5501	45.8305	45.5084	41.0176	42.0363
FBgn0035251	Vta1	52.9551	47.1973	45.3341	49.1092	46.8545	44.5228	45.5065	45.7985	44.6808
FBgn0032603	CG17928	35.2654	44.4511	43.8759	44.4977	38.1718	41.4925	45.4151	43.294	49.9982
FBgn0039735	Nph	55.7183	53.8342	52.133	54.5899	46.0396	47.9377	45.3336	48.2081	42.3044
FBgn0030060	CG2004	48.3293	39.1331	35.9323	38.1199	23.2829	28.2344	45.2227	36.2718	38.3182
FBgn0000276	CecA1	72.9814	153.761	59.2222	129.53	39.8667	49.7134	45.1973	59.8552	26.8261
FBgn0030734	ERp44	54.1595	49.2859	48.4537	57.1608	53.9695	58.1362	45.0434	48.738	45.646
FBgn0036058	CG6707	45.9509	42.6838	52.3143	50.0438	47.4281	52.3204	45.0194	51.3552	51.6853
FBgn0003206	Ras64B	53.6838	39.2717	56.0254	40.0858	50.6216	55.4234	45.0151	44.7842	44.656
FBgn0052512	CG32512	69.2402	61.5315	57.8339	60.6324	78.0509	73.1195	44.9167	51.4345	53.2784
FBgn0011661	Moe	56.0914	55.0126	57.0587	51.6521	49.4841	58.5214	44.8971	49.6218	47.1478
FBgn0040493	grsm	38.5453	34.9366	40.4583	47.4971	40.5565	44.113	44.8855	39.7489	43.5844
FBgn0038214	CG9616	26.5106	28.6213	23.1621	36.5779	23.6083	22.5105	44.8314	37.1906	52.5119
FBgn0030575	CG5321	37.2553	35.2261	38.4826	36.2518	26.04	25.3096	44.7824	31.3147	34.9166
FBgn0010222	Nmdmc	129.963	80.0326	97.8895	31.1839	15.7821	18.6289	44.7001	37.8826	41.6858
FBgn0038053	CG18549	49.8904	48.8385	58.1982	40.9033	46.1038	40.6775	44.59	45.4848	44.8321
FBgn0267849	Syx7	50.2662	47.013	49.9223	42.6104	41.5618	41.3881	44.5398	45.0937	47.462
FBgn0032398	CG6766	47.5311	43.8963	47.131	50.2329	46.866	50.8403	44.4438	47.1534	46.1159
FBgn0037779	CG12811	38.3439	38.9808	44.7689	48.1555	49.6791	50.4002	44.4416	45.0317	43.4535
FBgn0038981	CG5346	44.3081	36.5272	42.4997	34.9491	48.1295	50.2798	44.4233	45.671	41.7117
FBgn0033972	Ciao1	48.6279	49.4325	45.1368	49.9335	52.0584	50.9225	44.2842	46.605	43.0313
FBgn0035906	GstO2	56.7772	52.6266	53.3578	44.3147	39.8818	41.7197	44.1974	43.4978	40.8753
FBgn0000278	CecB	68.1446	81.7647	62.3075	106.062	50.2706	55.0821	44.1441	59.3453	28.4889
FBgn0038858	CG5793	39.6588	33.7867	39.1076	25.0607	19.2131	22.6304	44.0391	40.9448	41.0061
FBgn0038088	CG10126	48.5816	45.0906	52.8146	47.4187	45.9657	53.916	43.9986	60.5142	47.4797
FBgn0263231	bel	47.9769	48.3617	46.6493	44.2928	44.5124	46.8404	43.8638	42.9691	42.7674
FBgn0036663	CG9674	59.2752	46.203	50.0269	37.5931	38.9506	35.2286	43.8325	40.3953	39.1249
FBgn0037442	gzl	47.7938	43.526	45.4646	41.2027	40.828	40.9241	43.7851	42.303	46.1265
FBgn0035496	CG14990	42.0028	41.572	38.3	41.7796	33.1042	28.8932	43.6745	35.8445	41.2572
FBgn0024432	Dlc90F	49.4761	45.0258	53.4039	52.7644	47.769	48.531	43.6225	43.6281	43.2504
FBgn0038868	CG5862	51.1812	51.4744	52.8163	50.5422	52.8229	54.9985	43.582	47.7247	44.2139
FBgn0040384	CG32795	31.1366	35.3327	35.3686	45.4666	43.4576	52.0278	43.5406	46.8229	46.8195
FBgn0010228	HmgZ	41.4471	43.2807	41.8892	60.6834	53.9647	56.2273	43.5375	47.6682	52.8806
FBgn0053129	Tmem214	39.686	36.9765	45.0459	50.2021	44.1847	49.5742	43.4411	44.8535	46.0486
FBgn0085229	CG34200	45.0593	39.881	60.8082	62.2574	60.0712	65.9847	43.4218	55.1579	54.8078
FBgn0261628	CG42711	39.7809	27.7237	60.0667	55.479	55.5598	85.7946	43.4196	72.9712	64.5845
FBgn0260442	rhea	54.9106	41.3024	41.171	38.8755	41.7356	43.847	43.4118	41.4544	41.9334
FBgn0031589	Naprt	43.1938	41.0496	45.3838	40.2806	36.3559	38.6254	43.4023	41.3574	45.1417
FBgn0000173	ben	46.1838	43.2343	53.0293	53.0426	52.7487	56.4009	43.3949	46.9682	46.1485
FBgn0050000	GstT1	43.004	41.0485	37.1594	40.6575	39.1357	42.6338	43.3805	41.0075	49.0541
FBgn0266411	sima	55.7324	54.2156	47.8581	49.622	55.0805	57.2603	43.3763	40.8951	46.2101
FBgn0037513	pyd3	32.7896	33.3731	34.924	26.3819	21.6466	23.5081	43.3687	36.2945	38.0907
FBgn0034808	CG9896	57.4632	68.395	65.926	94.5594	119.257	107.336	43.3654	69.7889	62.8038
FBgn0040832	CG8012	33.7382	42.7535	42.0458	40.7051	44.1783	43.7132	43.3629	40.0851	45.4013
FBgn0002022	Catsup	47.5727	44.5307	42.9648	47.3331	40.6188	43.2149	43.2899	42.3185	43.2507
FBgn0030605	ND-B18	41.4781	39.1838	39.178	41.6568	41.2957	40.5149	43.2332	37.6986	40.3685
FBgn0032689	CG10413	43.1092	35.4663	43.8265	44.1445	40.5368	45.4157	43.207	43.833	44.8558
FBgn0019890	Smg5	53.9214	59.241	60.4276	48.2165	50.8177	44.9953	43.174	45.2814	42.5568
FBgn0025814	Mgstl	49.5409	57.6181	69.6481	63.3494	62.0404	76.2128	43.1724	61.1249	55.8892
FBgn0038533	CG7523	36.3669	41.7956	39.9752	47.8762	50.3171	48.7941	43.1566	42.4922	44.1536
FBgn0041581	AttB	68.933	322.515	51.9205	121.661	6.31192	21.1195	43.1437	53.3559	33.94
FBgn0030261	CG15203	34.4223	27.9818	25.9269	48.1235	37.1459	33.073	43.1283	26.651	35.7329
FBgn0262035	CG42846	66.1694	39.0255	44.804	38.485	29.2364	31.8186	43.0766	39.3978	41.787
FBgn0031914	CG5973	42.8591	45.6447	49.6554	58.2415	62.0662	71.2794	42.9697	60.5291	56.0587
FBgn0260960	Baldspot	24.0505	31.9414	32.1384	34.2485	26.5068	37.6932	42.9495	38.6352	43.4561
FBgn0085813	18SrRNA-pseudo:CR41602	123.186	345.056	44.6811	43.2016	34.622	39.3206	42.8921	84.572	50.5319
FBgn0262518	Rab8	52.9901	45.1123	49.0238	47.2939	48.7524	47.3643	42.796	46.9284	44.6811
FBgn0034971	Gpat4	55.6803	58.6558	60.3046	55.5811	61.7801	61.6212	42.7912	52.2316	50.5688
FBgn0259214	PMCA	46.5509	40.9363	54.664	45.966	49.2696	57.3719	42.5361	53.5448	49.0613
FBgn0045073	Stim	54.0552	49.3283	59.2634	45.3215	49.404	51.4868	42.5342	49.0183	48.6976
FBgn0034371	Ntan1	58.2045	61.1899	61.1546	54.7445	64.8431	63.2615	42.4519	49.6331	43.5289
FBgn0029687	Vap33	49.689	44.6734	55.0364	52.2137	54.1473	60.0163	42.4426	52.4725	49.355
FBgn0036813	Atg3	49.3381	41.7222	47.6514	44.2739	39.2221	40.1591	42.4006	40.6729	43.9846
FBgn0008635	b-COP	42.2566	42.9354	39.6334	44.0671	37.6477	40.9792	42.3823	38.25	37.7106
FBgn0001215	Hrb98DE	54.1296	47.1698	59.1874	39.8405	42.8438	44.921	42.3391	45.3679	41.8372
FBgn0036661	CG9705	48.6353	38.095	48.6225	46.0297	47.7114	53.7539	42.2732	56.1706	46.1707
FBgn0019929	Ser7	32.8816	41.9755	34.0723	47.3175	32.6478	26.8866	42.2668	27.6404	35.9405
FBgn0020300	geko	39.9098	48.105	63.4754	68.0391	64.8015	88.1647	42.1741	77.0527	54.3266
FBgn0032129	jp	52.5776	39.9088	49.6874	32.2811	50.9628	58.8957	42.097	44.9624	39.1888
FBgn0263396	sqd	53.5575	47.1994	48.6004	50.7909	46.448	48.2611	42.0901	46.1612	46.411
FBgn0029969	Acat1	48.9706	49.7743	38.7578	44.1555	41.4616	45.6308	42.0845	42.7826	43.749
FBgn0027080	TyrRS	41.8155	42.2121	41.7205	45.5826	49.8326	44.5433	42.0093	40.6667	44.1399
FBgn0032393	Nfs1	53.8466	51.5559	49.2966	52.978	54.8612	55.8579	41.9693	46.4126	43.5171
FBgn0030518	CG11134	35.7062	37.6734	32.3685	36.0131	34.1465	36.1764	41.9402	36.2097	40.0168
FBgn0000455	Dip-C	41.8397	38.0465	38.7491	38.1391	35.4907	40.7433	41.9044	39.9722	42.0527
FBgn0028360	Cdc7	72.3928	73.3689	60.1142	50.2246	71.3327	62.7408	41.7773	40.6247	45.7969
FBgn0010235	Klc	45.8395	40.88	40.8305	44.7651	43.0196	44.3015	41.7513	40.7457	41.4274
FBgn0050154	CG30154	33.7606	33.2271	34.3807	48.1768	46.7826	54.7387	41.6459	63.4773	56.5745
FBgn0035383	CPT2	37.7705	40.6204	38.4646	41.4553	35.9557	35.8205	41.6317	32.9159	37.8896
FBgn0033204	CG2065	24.5575	27.2623	37.7253	39.4848	45.1967	48.7715	41.621	42.3124	47.8017
FBgn0016756	Usp47	56.9248	46.6983	48.8772	38.5773	45.8064	45.4196	41.6206	41.1688	39.4362
FBgn0043806	CG32032	35.8713	41.4124	39.0143	25.7886	20.9676	21.5291	41.4311	35.5034	41.5778
FBgn0003721	Tm1	56.6121	38.009	54.1233	39.3348	48.3105	53.3014	41.3584	42.3983	37.8315
FBgn0015791	Rab14	46.518	37.4343	45.9812	43.7407	42.1971	38.0357	41.3449	40.1823	41.6331
FBgn0032407	Pex19	52.1287	50.2323	48.1881	48.1598	51.4234	48.6616	41.2929	44.4383	40.5405
FBgn0264489	CG43897	52.3535	34.5294	49.9459	30.3633	46.6095	53.1867	41.2559	40.7291	39.2583
FBgn0026479	Drp1	48.3151	46.9418	49.9474	46.404	47.3707	49.5463	41.1925	41.5966	43.9313
FBgn0031389	CG4259	43.4898	44.224	56.7119	45.9505	50.0342	52.3348	41.1789	57.1036	50.7697
FBgn0262975	cnc	40.2912	39.613	38.4607	41.6425	39.7919	43.4363	41.1338	42.5401	43.3225
FBgn0030086	CCT2	51.37	45.6311	61.6045	51.7544	45.5301	49.8505	41.0695	41.2039	40.3274
FBgn0036745	CG7484	40.9581	43.5399	45.1794	51.5247	46.6133	51.4994	41.0331	45.1074	46.0521
FBgn0022343	CG3760	46.5343	45.3545	42.2325	43.6866	41.7387	42.99	40.9686	41.642	37.3532
FBgn0265991	Zasp52	43.675	35.883	42.7229	30.0288	43.1342	44.8755	40.954	40.9622	37.9571
FBgn0013718	nuf	52.1183	36.6158	50.0007	42.1795	37.0137	39.6581	40.923	44.0344	43.2577
FBgn0033413	prel	45.3236	45.2501	46.8696	42.2686	42.3529	41.2739	40.9168	42.161	39.9784
FBgn0040285	Scamp	44.5272	39.0839	42.2824	45.1365	40.6375	41.9016	40.8488	42.9209	42.8637
FBgn0036848	Naxd	47.1396	45.5802	47.7071	39.764	42.0186	41.5059	40.7296	39.2134	43.4278
FBgn0010747	Srp54k	50.0486	47.275	45.5748	50.2508	48.0985	47.6416	40.7146	42.5891	40.7564
FBgn0052311	zormin	50.7153	40.436	41.1918	27.5924	41.0049	45.6178	40.7143	38.0334	34.7417
FBgn0033635	Prip	43.8897	37.7807	38.7305	30.106	31.6368	44.0234	40.7102	54.3781	51.5744
FBgn0263740	eIF2-g	49.2686	46.9899	45.8882	51.1081	49.2774	46.4349	40.703	42.6984	42.8223
FBgn0259749	mmy	41.977	40.1384	41.5457	38.7351	33.1245	35.6836	40.6864	37.8786	41.9366
FBgn0039073	CG4408	39.3126	39.1367	35.0706	24.0885	18.9237	16.8529	40.6685	29.8966	33.2491
FBgn0260855	Sec22	44.8978	41.0888	41.8712	45.172	41.8819	46.6821	40.5417	44.0263	37.9539
FBgn0270926	AsnS	53.5182	36.2141	43.4705	41.9278	33.3494	43.9909	40.5173	59.5144	33.7361
FBgn0051974	CG31974	54.5603	60.394	50.0059	71.1891	61.3564	61.3769	40.5109	59.6043	52.1588
FBgn0004436	Ubc6	46.9215	41.6166	55.3881	47.0347	49.9162	56.144	40.4193	52.1727	47.911
FBgn0035298	SCOT	52.0746	51.7643	43.9255	40.2286	38.6996	43.1142	40.4148	46.3042	45.7049
FBgn0052441	EMC10	47.9147	49.9811	49.9296	53.6194	55.566	56.1109	40.3432	47.6574	46.0328
FBgn0051145	CG31145	36.7124	35.4605	37.4403	39.7605	44.3665	45.7819	40.3349	45.0243	44.3562
FBgn0267407	crl	49.1994	50.6323	52.9958	49.7143	49.7221	53.3629	40.3321	47.6285	42.9063
FBgn0039875	sip3	40.7538	46.0628	48.9278	47.8746	49.0815	53.6368	40.311	46.0771	44.3751
FBgn0261436	DhpD	33.1454	33.2819	29.0798	36.7432	30.99	30.4141	40.1883	30.9244	37.2684
FBgn0004636	Rap1	47.4564	36.3881	39.4981	46.8099	42.0703	44.2128	40.1247	39.6581	43.4942
FBgn0050042	Cpr49Ab	13.315	17.1799	25.4593	28.5774	25.9871	23.6452	40.0795	37.0778	33.4952
FBgn0003366	sev	49.9363	57.836	44.7495	56.8458	55.9446	60.0171	40.0761	50.8155	50.7047
FBgn0024509	Sec13	38.2073	39.8034	39.7974	40.5314	38.1193	39.3629	40.069	38.1882	37.9372
FBgn0013347	TfIIA-S	51.4005	48.5055	45.2878	44.6802	49.3418	49.8273	40.026	45.7221	43.7033
FBgn0029959	Rab39	34.7302	35.5907	40.7972	37.6587	37.3819	38.2705	39.9115	43.4564	44.4019
FBgn0035107	mri	31.8883	37.5235	33.9698	27.9448	25.174	26.7498	39.8305	35.9254	39.0538
FBgn0027537	Nup93-1	48.7851	34.0413	41.3379	41.2222	29.0965	24.9655	39.7549	31.3959	31.7358
FBgn0031590	CG3702	42.3163	43.3952	42.5846	45.6429	41.5335	44.99	39.7284	40.8456	39.3251
FBgn0286898	Tango1	42.7287	41.4956	40.5655	48.7811	49.9651	51.1997	39.7181	40.3958	41.5047
FBgn0028833	Cmpk	47.1062	47.584	48.451	51.3379	47.9978	50.3284	39.6717	44.5577	44.9217
FBgn0001291	Jra	56.3478	50.7386	48.6781	58.657	42.0277	41.5711	39.6715	41.8878	33.5685
FBgn0000250	cact	49.1954	47.7883	53.6714	42.1958	43.0627	43.701	39.6337	41.0271	38.9703
FBgn0036501	CG7272	34.3322	29.9347	30.4286	45.79	39.2437	50.3224	39.6038	47.214	44.3045
FBgn0034914	CG5554	40.2135	35.2391	37.4926	35.4358	34.1342	34.7702	39.5885	35.2564	34.3287
FBgn0014380	RhoL	60.2095	51.5674	45.8695	48.6406	55.0103	53.8113	39.5771	46.094	37.9786
FBgn0037468	CG1943	47.0929	36.5988	56.8461	47.3814	44.2439	60.1724	39.5755	51.5373	46.6014
FBgn0035734	CG14823	22.9013	26.4632	20.2304	20.3113	18.6522	18.6882	39.5364	25.5632	28.0109
FBgn0033209	CG12107	44.9499	47.6398	45.2572	46.114	46.621	46.0256	39.5336	42.1223	39.536
FBgn0027066	Eb1	55.3945	42.8437	52.4442	46.8966	49.502	51.8776	39.523	50.634	45.2434
FBgn0000078	Amy-d	26.624	31.7687	37.3291	10.7016	11.0243	13.7617	39.4337	28.8417	29.7778
FBgn0034215	Mtap	35.8825	42.0389	40.9075	39.5768	33.958	31.5586	39.3655	33.3663	32.0007
FBgn0031474	CG2991	38.9037	41.9143	45.8558	53.4148	58.8344	65.6025	39.3461	61.5078	51.1695
FBgn0020304	drongo	58.5729	54.5816	53.7858	39.1816	36.5236	35.1767	39.3304	42.9876	41.8957
FBgn0035849	ERR	58.709	66.3416	67.9218	53.0956	57.0952	57.0072	39.3247	52.7411	46.7777
FBgn0011204	cue	55.7068	65.2412	56.58	61.1811	55.462	47.9849	39.3112	36.0993	36.9078
FBgn0036136	Ufd1	41.274	43.3561	41.5111	47.6741	49.8358	50.8222	39.3094	40.1034	39.6211
FBgn0037341	CG12746	39.703	39.992	39.6071	39.6739	39.3409	39.3994	39.2622	40.8399	39.7731
FBgn0010877	l(3)05822	48.8532	35.0572	47.7018	40.8698	34.374	33.7111	39.2217	39.7077	38.5687
FBgn0036271	Pbgs	47.2035	47.1579	45.8474	68.3682	65.8659	72.5431	39.206	47.7669	45.4817
FBgn0003656	sws	41.0203	40.5636	35.7345	34.5198	34.8143	37.86	39.1799	37.0776	40.858
FBgn0036888	CG9330	40.6015	43.07	39.8463	37.909	40.491	37.4387	39.1692	37.2349	39.5212
FBgn0030850	stas	40.5466	47.7275	48.1894	40.4002	39.8009	42.1885	38.9785	41.3179	44.2941
FBgn0032264	Lip4	43.5768	42.0886	35.5322	60.3119	51.0926	41.0627	38.937	28.4424	37.0319
FBgn0259722	CG42376	44.162	37.6533	41.9178	42.4772	39.6354	44.4459	38.8892	42.5156	36.0494
FBgn0032217	CG4972	43.5519	45.6107	55.9446	56.5324	60.2682	64.39	38.8642	55.6516	47.3373
FBgn0028969	d-COP	39.8851	36.5579	37.546	41.6321	35.1987	39.5007	38.8611	36.188	36.7
FBgn0035541	CG15019	54.4595	48.6604	39.4715	45.195	45.9081	41.4824	38.8573	36.2315	37.9069
FBgn0039348	Npl4	44.3282	45.1008	47.9586	40.4015	44.0426	46.2863	38.8209	39.9209	39.9159
FBgn0024183	vig	51.518	45.8348	42.1062	56.2537	52.0036	51.8082	38.8088	40.3421	39.3368
FBgn0037138	P5CDh1	42.8539	41.499	48.7381	36.786	46.0171	52.2482	38.7426	43.7922	38.82
FBgn0037057	CG10512	36.2368	40.499	32.7128	22.3257	21.3224	19.5451	38.7356	34.6246	37.9096
FBgn0026316	Ubc10	45.4729	41.2777	40.0535	40.4983	41.1417	42.5197	38.7249	39.2591	37.1271
FBgn0034479	CG8654	63.944	47.4532	57.2323	62.1087	55.992	47.5683	38.7082	25.2972	29.6763
FBgn0040734	BomS5	41.6306	60.8645	41.7677	70.6898	35.061	38.3894	38.671	42.3448	32.7421
FBgn0030993	Mec2	51.6657	45.2579	39.2823	54.2663	35.2258	35.4146	38.5912	38.9328	34.7215
FBgn0013987	MAPk-Ak2	43.0202	38.923	43.2689	46.1782	45.7768	50.348	38.5778	42.9275	42.7995
FBgn0267408	AOX1	22.5029	26.434	27.6344	26.5406	24.4341	27.5279	38.5664	28.3804	30.1972
FBgn0038829	CG17271	42.9871	42.3786	41.0846	42.9037	34.4853	39.6638	38.5602	38.0038	36.4671
FBgn0031693	Cyp4ac1	22.0102	15.555	18.7779	38.2126	36.1746	34.1536	38.5568	27.2277	31.4981
FBgn0038925	Cchl	42.3469	38.8188	42.4453	38.8426	42.7661	38.8651	38.4845	36.9026	35.2093
FBgn0035044	CG3663	42.6055	39.1668	38.8582	43.8694	41.1861	42.2353	38.4083	38.8189	38.8748
FBgn0040609	CG3348	65.9941	73.4783	75.8433	172.57	192.754	195.647	38.3848	45.2412	32.887
FBgn0011205	fbl	53.9189	59.7317	57.4221	64.814	73.54	68.615	38.3038	43.5763	38.74
FBgn0032218	CG5381	38.428	38.5919	40.3145	48.4443	45.084	47.1255	38.3026	42.3559	41.821
FBgn0037655	Kcmf1	43.8141	42.8089	47.4643	35.1835	41.4205	41.9071	38.3008	38.4318	40.1761
FBgn0265274	Inx3	20.7382	17.8099	22.6847	37.8686	32.1475	30.7089	38.259	28.906	36.5414
FBgn0037110	ORMDL	50.6426	52.1117	54.1616	44.9045	43.8641	46.5095	38.1949	44.8491	44.7337
FBgn0025640	CG13369	41.6007	36.6305	36.1868	36.5393	38.3032	33.8378	38.1514	34.7738	35.9532
FBgn0261618	larp	37.8061	39.2353	33.5935	34.5413	31.3882	29.1877	38.1435	33.2117	39.973
FBgn0039612	Nepl19	40.8289	36.5644	37.0981	36.0318	35.0277	39.3091	38.1243	40.9148	39.1631
FBgn0011708	Syx5	43.7824	40.9981	42.3437	45.9197	41.0431	44.5681	38.1157	38.761	36.2876
FBgn0011274	Dif	43.5541	37.1955	40.5184	30.5433	34.1863	37.9373	37.9654	37.6599	35.14
FBgn0029996	UbcE2H	47.9328	41.5491	54.6832	39.8187	42.985	43.5771	37.9424	48.6151	51.3332
FBgn0038516	P5cr-2	45.3149	44.3833	37.4624	34.6535	27.647	24.0154	37.9347	27.7491	35.6397
FBgn0032725	Nedd8	39.0085	40.438	42.8141	46.17	47.1456	47.8848	37.9023	42.8605	41.2526
FBgn0029608	CG3091	35.2597	30.0699	29.9887	37.4518	36.6363	32.695	37.8847	34.8711	37.6808
FBgn0032456	MRP	36.7892	32.7602	35.6834	36.1023	39.0471	44.2719	37.8764	42.0798	44.9044
FBgn0004132	boca	38.1052	40.5006	41.0162	46.2397	38.6148	46.182	37.8345	38.1013	36.6877
FBgn0030306	Spase25	35.7249	34.2002	40.7246	39.3824	34.3242	41.1536	37.7883	38.788	37.4624
FBgn0031987	CG12375	41.9721	48.9617	48.3525	44.8773	47.2464	44.9531	37.7574	42.7579	38.5878
FBgn0025595	AkhR	30.6447	35.4217	33.8438	50.7501	43.4237	34.9185	37.7412	30.041	36.7922
FBgn0033226	puml	48.6785	46.8852	51.9862	46.1841	52.6015	46.4929	37.7054	39.7734	39.8504
FBgn0034061	Ufc1	35.5019	31.3235	35.8463	37.742	35.309	36.2996	37.6661	37.9095	34.6169
FBgn0035372	CG12093	39.9951	37.9154	41.2628	39.5786	41.1036	41.2746	37.6123	39.1268	38.3386
FBgn0038795	Tmlh	26.8764	21.1253	27.3338	40.972	36.0996	32.492	37.516	28.9482	34.0162
FBgn0033710	CG17739	62.6167	54.4592	42.1908	49.5889	45.635	45.2829	37.5149	37.1107	35.3526
FBgn0000239	bur	40.9362	40.3752	37.7955	38.3103	33.1912	31.4956	37.4659	32.1505	36.5449
FBgn0015019	CCT3	47.9757	44.5097	49.0023	43.3282	39.0255	41.1461	37.4399	35.7881	34.9288
FBgn0010391	SrpRa	46.0483	47.1342	38.7746	46.8781	43.9691	44.6284	37.2866	38.0044	35.424
FBgn0004797	mdy	25.4679	26.3204	26.0226	36.7553	33.205	28.9195	37.2461	30.873	38.2534
FBgn0030584	Grx5	36.4875	39.3533	37.5159	37.4961	39.8439	38.9841	37.2218	35.8315	39.0013
FBgn0027554	CG8042	41.6726	44.6966	41.7164	42.2337	45.3571	45.7327	37.183	41.808	39.5752
FBgn0031660	mRpL28	44.3023	42.8628	43.6478	45.6154	42.1146	39.8572	37.154	37.6494	37.4061
FBgn0028670	Vha100-2	38.0879	33.6688	42.2084	33.9797	38.7985	41.1259	37.1523	41.1361	38.1651
FBgn0014411	Vps26	39.7292	33.7342	37.3495	36.9795	31.0988	32.5307	37.1168	33.5629	35.1946
FBgn0037009	CG5104	42.5021	33.7191	40.9185	39.7971	38.8642	36.4331	37.0809	35.413	37.2693
FBgn0058045	CG40045	44.3278	35.8737	68.7159	53.7413	57.6914	67.0096	37.0724	60.8922	56.0689
FBgn0085405	CG34376	40.0765	34.1149	31.513	26.1607	21.1047	17.3153	37.0434	28.2341	34.6583
FBgn0004167	kst	31.6587	32.5177	27.692	25.1248	25.7735	25.5388	37.0309	33.7878	36.6676
FBgn0287585	Pss	35.9549	38.8231	33.5188	51.113	52.3435	53.7637	37.0038	40.8607	37.3255
FBgn0035529	Fdx2	38.7591	36.5535	37.1376	33.7323	34.4076	34.7409	36.8119	37.7888	36.7595
FBgn0033132	Tsp42Ej	33.859	29.4375	36.5779	33.5067	25.2862	25.6796	36.8084	30.3633	26.1401
FBgn0032208	Ufd4	41.2075	37.5638	35.6081	35.8493	38.4134	37.6365	36.7453	36.4505	39.0272
FBgn0028983	Spn55B	44.9807	33.9645	41.2095	46.3877	24.8785	25.555	36.726	31.8821	28.0668
FBgn0004574	Rop	39.323	35.674	38.6274	39.9869	35.2392	39.0559	36.7212	36.4176	36.2871
FBgn0031814	retm	32.5045	27.6375	30.1818	34.421	38.6307	30.8422	36.7138	29.5504	33.6168
FBgn0004657	mys	45.9579	39.8663	39.6678	36.8302	36.8363	40.6651	36.7067	39.0735	34.8206
FBgn0003507	srp	46.8433	41.1435	36.3367	32.8043	31.3464	33.6047	36.6818	34.9558	37.222
FBgn0030013	GIIIspla2	91.134	83.592	140.823	73.3863	54.8744	43.5114	36.6444	33.9832	28.9034
FBgn0035390	scramb2	43.9056	36.0826	39.5906	41.8202	38.7577	41.8512	36.6129	39.2957	38.3542
FBgn0035473	mge	43.1086	43.5918	39.887	45.4623	42.6748	40.5101	36.539	36.7139	33.143
FBgn0250791	aSnap	42.2149	37.6402	42.9245	41.0259	41.2288	42.1453	36.5222	41.3478	39.5585
FBgn0037374	jagn	43.1589	39.6847	47.6018	48.3692	50.8607	53.8906	36.5079	44.4784	41.5861
FBgn0030038	CG1440	36.016	33.8618	34.5606	33.8999	33.2601	34.0121	36.4924	32.7709	35.5103
FBgn0287873	zip	40.6221	34.3448	34.6564	33.7554	36.718	41.3675	36.4596	38.3603	38.2745
FBgn0250868	CG42239	34.0592	33.984	36.7838	41.2052	37.3051	41.1461	36.4007	40.6286	39.8069
FBgn0011230	poe	37.1259	37.6253	33.9899	33.8294	34.369	35.6571	36.2819	35.0283	39.6193
FBgn0031294	IA-2	43.2238	33.259	38.6471	27.1616	37.9272	42.0732	36.281	31.695	30.5368
FBgn0283469	Vps4	42.6447	39.2909	38.2105	40.1875	36.2183	38.3077	36.253	35.526	35.7179
FBgn0039349	Ssadh	31.2315	28.9957	29.6337	25.981	27.5891	33.1895	36.2464	33.8195	32.0095
FBgn0035982	CG4461	40.259	20.326	32.3732	31.7014	38.3344	39.8267	36.2156	31.5126	25.4265
FBgn0037973	CG18547	38.2629	36.6389	35.8466	31.7665	21.1087	21.5503	36.1945	27.7083	33.7173
FBgn0031049	Sec61g	40.2228	39.1605	53.6489	60.6885	45.8321	59.8607	36.1809	48.3891	40.2837
FBgn0019932	SamDC	28.0774	27.107	34.2035	37.3805	32.6807	35.6787	36.1593	37.7193	37.6781
FBgn0010651	MFS14	28.4035	19.6141	21.9636	37.4104	41.5872	40.624	36.1313	21.5513	34.7659
FBgn0030753	rngo	49.4987	50.9867	52.0665	49.9996	58.5133	54.625	36.1217	44.516	41.3179
FBgn0262531	CG43085	5.97115	4.87644	6.67536	4.27165	3.87009	4.33918	36.1126	51.1306	59.066
FBgn0265512	mlt	43.5768	42.4205	44.8375	37.5963	43.7641	34.2945	36.0844	37.7197	39.1459
FBgn0038407	CG6126	58.7824	74.4974	62.0949	40.7912	44.2916	47.3727	36.0589	39.3868	36.2348
FBgn0015754	Lis-1	40.2916	36.2187	42.8544	43.7523	40.294	38.4037	36.0459	37.1254	40.0899
FBgn0032729	L2HGDH	43.324	40.4511	37.3296	30.5906	27.2221	29.2396	36.0175	32.717	34.5166
FBgn0044452	Atg2	36.7923	34.4267	30.7181	31.0681	35.6798	31.7493	36.0121	35.649	38.3717
FBgn0027279	l(1)G0196	40.1948	31.4532	31.5182	30.8777	30.652	31.1142	35.9869	34.4896	34.8572
FBgn0003867	tsl	41.5735	40.9085	31.5168	27.9586	19.8421	20.8744	35.9575	31.2424	35.8988
FBgn0027929	NimB1	41.9725	31.6411	34.0341	31.9037	34.1531	34.4931	35.9308	33.3127	33.3478
FBgn0028990	Spn27A	40.3589	42.1001	38.2306	34.2901	26.4718	26.9892	35.9125	34.6896	33.7198
FBgn0284252	Letm1	38.6893	42.506	39.9471	36.4145	39.1929	39.0518	35.8939	36.119	38.8546
FBgn0003731	Egfr	28.2194	30.7944	25.7689	26.1383	22.8777	21.8457	35.8898	28.0064	34.5493
FBgn0034958	CG3907	40.7961	39.3322	44.5648	38.4537	42.619	45.3359	35.8553	42.4074	39.961
FBgn0263321	CG43402	31.7057	22.2878	28.607	87.1267	69.8866	53.9412	35.852	38.6483	48.6637
FBgn0035088	CG3776	44.062	40.1555	40.0516	38.9473	39.8141	36.978	35.7821	35.1375	35.1607
FBgn0029937	CG8300	35.1757	37.2734	36.724	27.3165	26.8051	31.228	35.7767	41.14	36.4371
FBgn0032715	CG17597	71.8938	72.6345	68.7575	45.7871	42.8004	44.6437	35.7373	40.0564	34.4212
FBgn0020279	lig	41.8085	38.2985	35.3826	34.5141	33.5968	36.5394	35.7214	34.6426	37.0014
FBgn0001105	Gb13F	41.887	33.2033	41.3549	38.2526	39.2934	43.459	35.7	41.7591	40.1934
FBgn0035632	Ppat-Dpck	32.6929	35.3921	34.2734	31.6855	35.4349	37.5499	35.6384	31.8036	33.3041
FBgn0051717	CG31717	33.4757	37.9475	36.78	40.0303	41.6124	41.6533	35.6211	41.4358	40.2644
FBgn0050296	RIC-3	39.6346	32.5555	43.0329	24.3176	36.7296	38.8169	35.5637	35.4976	31.1872
FBgn0036484	Pex3	42.9763	38.8223	37.9547	37.7231	36.8443	38.2876	35.5063	35.5037	35.7014
FBgn0039266	CG11791	40.795	38.0003	52.5902	48.285	51.3382	52.3466	35.492	45.8831	39.3829
FBgn0036566	ClC-c	37.968	32.657	37.8601	38.3434	35.3776	35.6549	35.4413	35.4009	35.8443
FBgn0036752	Adgf-A	42.1584	29.2048	30.7824	34.9508	30.1133	37.7658	35.4172	36.3805	33.1474
FBgn0262732	mbf1	41.2686	40.8016	44.3528	43.5348	37.265	42.0932	35.2462	37.875	37.5696
FBgn0010350	Cds	43.2322	42.0505	49.372	46.9295	51.8701	53.5058	35.2362	43.7103	39.1426
FBgn0034744	Vps20	37.1143	33.1518	32.2124	38.1489	34.5978	34.1654	35.1652	31.2537	35.4639
FBgn0022344	CG10340	37.7765	35.5046	33.5448	38.5039	37.9298	39.812	35.1643	34.8076	33.2989
FBgn0031977	baf	44.4495	43.3167	47.4348	46.9958	39.8361	43.1386	35.1586	41.3741	37.5203
FBgn0035944	CG5021	39.0698	41.8328	42.6634	44.7879	44.0049	44.7114	35.1293	39.409	40.9299
FBgn0011747	Ank	36.9358	32.6059	48.7077	38.6995	40.8581	47.9311	35.0408	45.4024	45.2755
FBgn0013750	Arf6	38.2354	29.8493	36.6386	38.8792	34.8409	38.4306	34.9625	35.6964	35.1158
FBgn0283510	Pal1	32.5182	35.7215	31.228	34.7141	30.1017	31.1477	34.9089	28.0078	33.5445
FBgn0000566	Cth	29.607	25.3848	26.743	27.7865	25.7869	26.6479	34.8966	29.9402	30.9704
FBgn0015793	Rab19	37.4119	32.2222	35.8585	31.68	23.8409	23.2285	34.8697	31.7954	31.4603
FBgn0086372	lap	37.3346	26.4875	41.2771	43.516	31.5802	33.2495	34.8674	36.5363	38.0917
FBgn0037020	Pex14	38.5616	40.5129	40.5081	37.3701	36.945	39.846	34.8144	38.1759	36.4583
FBgn0010774	Ref1	38.3781	38.6534	45.1854	41.526	38.9153	40.6266	34.8074	34.509	39.6145
FBgn0031950	Herp	37.771	33.7472	41.3435	33.9583	36.4443	34.5671	34.8046	34.4188	37.0417
FBgn0031637	mxt	41.8578	38.4927	42.597	34.6278	39.0163	40.5092	34.7743	35.0371	35.372
FBgn0038966	pinta	39.5487	35.9471	32.7767	37.5302	38.5959	33.4343	34.7689	33.6478	35.9481
FBgn0023545	PIG-K	34.5583	34.8469	36.3283	35.8549	39.8198	37.688	34.7591	36.1449	35.2263
FBgn0032896	CG14400	28.241	33.0008	24.8452	32.2649	24.6367	19.9725	34.732	26.4341	31.0078
FBgn0053307	CG33307	34.2764	35.0583	29.3194	30.5503	23.9667	20.337	34.7102	24.5196	31.8908
FBgn0015773	NetA	36.2202	30.6401	35.4415	24.9916	36.2877	42.644	34.7053	35.7692	27.2942
FBgn0038535	alt	42.8769	38.4451	36.4563	37.1802	31.6512	37.086	34.665	37.2874	34.9877
FBgn0011760	ctp	31.0851	31.9372	36.2046	45.1035	40.4802	45.4016	34.6281	39.1738	37.5257
FBgn0040383	CG5254	31.5319	27.1081	29.996	27.7927	31.4752	32.8602	34.5949	33.4117	33.9367
FBgn0022787	Hel89B	42.5095	36.2959	33.8322	37.1778	28.0706	26.384	34.5851	34.575	27.4806
FBgn0033247	Nup44A	38.3863	35.0242	33.923	37.6795	40.0552	40.4171	34.5797	39.9817	40.1144
FBgn0031897	CG13784	27.8486	28.3242	25.5813	32.687	29.1966	26.964	34.4496	26.8215	35.0092
FBgn0260004	Snmp1	5.83168	9.60592	9.77632	29.602	23.4606	26.9427	34.4399	21.4772	38.1992
FBgn0260049	flr	41.02	32.6636	39.6522	31.0095	35.2713	39.0144	34.3748	33.4514	30.7294
FBgn0011573	Cdc37	34.6395	33.4081	38.1984	30.7578	30.7947	31.7493	34.3593	31.3354	28.9469
FBgn0027363	Stam	32.1265	30.7613	31.738	33.7395	30.2793	30.2001	34.3543	31.5714	34.5366
FBgn0028515	EndoGI	42.7746	36.6919	39.1687	44.3151	40.2658	39.6291	34.329	34.9544	33.5335
FBgn0042135	Gdap2	45.146	36.6549	43.2115	27.9358	35.3825	35.875	34.3016	39.8835	34.8892
FBgn0261458	capt	37.3803	31.2159	36.6258	28.2595	31.666	36.1068	34.2064	32.3093	30.6555
FBgn0086370	sra	40.9827	44.4552	49.7385	34.5902	37.3918	36.4581	34.1944	39.8264	34.4607
FBgn0000339	cni	34.0573	42.6777	51.2261	48.6278	50.8013	60.9002	34.1843	48.075	43.9485
FBgn0262614	pyd	44.7703	29.2067	33.928	34.662	27.269	25.3186	34.182	27.6943	29.4779
FBgn0033378	tsu	30.9756	32.5508	38.3827	30.1746	30.2452	31.4227	34.1116	32.8503	30.8741
FBgn0003676	CCT1	43.8557	40.4117	46.1413	38.1973	35.5457	38.0332	34.1009	33.3106	31.0158
FBgn0259716	Nepl6	16.8274	20.8324	18.4584	29.6371	24.5462	21.5624	34.098	22.4908	26.3917
FBgn0264693	ens	42.2498	38.4935	43.9721	33.4537	36.3153	39.6742	34.0602	36.2737	36.6621
FBgn0023516	Pex5	39.2085	44.1052	37.8531	40.4522	38.6245	35.7941	34.0409	31.4141	33.9581
FBgn0082598	akirin	37.4778	34.3889	42.1748	41.7917	40.2917	42.9038	34.036	39.7006	40.4575
FBgn0023095	caps	42.5601	41.1931	42.8634	42.22	43.7221	39.9514	33.9873	31.4373	28.4294
FBgn0001941	ifc	37.9059	33.3151	32.9941	35.0177	29.7731	39.1991	33.9725	38.7265	38.273
FBgn0050151	CG30151	30.6604	26.5826	23.1415	26.3715	18.7943	17.0851	33.951	23.2292	34.4605
FBgn0032429	CG5446	37.0266	33.5571	33.1602	42.5302	36.3493	36.482	33.9312	33.1699	33.628
FBgn0051715	CG31715	28.0157	29.1255	34.8064	37.385	37.0815	36.6926	33.8852	34.5495	35.3014
FBgn0037163	laza	40.425	36.4026	30.5142	27.0661	20.0247	16.95	33.8767	27.4488	27.8231
FBgn0037443	Dmtn	32.4241	29.9598	33.1566	33.798	32.8812	32.2384	33.867	34.5209	35.4716
FBgn0036537	CG18081	37.8944	28.797	37.1268	38.7925	32.8612	36.9391	33.8473	35.3407	31.9503
FBgn0020503	CLIP-190	36.9654	38.1372	38.3346	39.8557	42.413	42.0666	33.8471	39.208	37.4977
FBgn0262160	CG9932	35.8094	34.31	27.7059	28.3697	29.1441	29.1267	33.8292	31.3366	34.9594
FBgn0024234	gbb	37.106	36.7841	36.7717	32.4319	35.7225	34.4137	33.8201	33.5916	33.1237
FBgn0062413	Ctr1A	35.5825	28.0631	34.2783	32.0228	35.5445	36.7902	33.7961	36.2272	38.9744
FBgn0010435	emp	32.0915	32.3158	31.8693	33.0744	33.0554	32.9521	33.7821	31.5487	36.727
FBgn0032444	CCT4	45.5035	42.3786	47.6317	43.7439	40.4454	43.8291	33.7756	36.2003	35.5081
FBgn0030672	CG9281	42.3225	43.4608	42.2833	43.3636	39.0756	39.2346	33.7356	33.6638	34.4269
FBgn0030607	dob	27.7898	41.8351	44.4996	22.0555	20.7343	21.7592	33.7152	25.82	28.9088
FBgn0037231	Vps24	37.8884	37.1841	40.3429	44.2209	39.4486	41.551	33.6362	36.4742	35.1336
FBgn0037312	CG11999	31.6495	33.4158	34.406	38.8344	33.6482	35.2808	33.6262	31.1924	32.5481
FBgn0033755	ClC-b	33.7502	29.9054	33.8097	35.8453	35.9354	38.1137	33.5922	38.4139	38.7854
FBgn0265935	coro	36.1138	33.4492	39.5617	33.8786	39.1039	41.8189	33.5635	32.924	33.2171
FBgn0038388	CG4287	37.9009	37.8305	41.2861	42.4363	44.0093	44.5871	33.5565	38.4295	38.6036
FBgn0035976	PGRP-LC	60.6972	63.0025	48.3654	43.5452	44.3054	43.9254	33.5519	41.5786	36.1151
FBgn0039869	Tbca	42.6076	39.219	37.674	44.0318	33.7282	40.9123	33.5368	38.1013	34.904
FBgn0265101	Sgt1	38.1015	31.999	38.7778	32.1207	37.6423	40.8194	33.4985	37.7978	31.7356
FBgn0033751	CG8818	38.0826	39.0042	37.6045	29.9516	31.578	32.7123	33.4829	31.1616	30.3887
FBgn0039259	EMC6	34.8668	33.1459	37.6678	43.4794	42.6598	44.5501	33.4484	36.4916	37.654
FBgn0038552	Alg1	45.3147	46.4232	41.1179	37.46	37.1648	34.3606	33.439	34.0816	36.3806
FBgn0034335	GstE1	39.3282	36.8567	42.0022	31.8514	28.3402	28.9667	33.3749	37.256	41.0381
FBgn0036257	RhoGAP68F	51.136	43.7543	43.0147	33.7279	36.585	31.6495	33.3741	36.4326	36.9973
FBgn0032253	LManI	29.1796	27.0824	29.8941	21.8736	26.451	29.1221	33.3119	36.598	36.8463
FBgn0011745	Arp1	34.3197	30.6971	33.181	39.286	35.814	35.2196	33.2709	30.4756	32.9688
FBgn0030955	CG6891	47.2557	35.3244	31.6082	42.1543	36.5094	48.3024	33.2707	43.1429	33.0495
FBgn0036993	CG5910	33.2266	36.8184	32.815	25.3072	20.5803	22.8586	33.2467	23.5179	28.0788
FBgn0038149	GILT1	32.6818	28.7255	40.9859	35.8508	27.2488	29.4768	33.2005	31.3249	39.7603
FBgn0262114	RanBPM	38.9092	38.1006	34.4706	30.8814	34.1239	32.2532	33.1732	32.4199	33.7674
FBgn0032900	CG14401	29.1682	24.2721	26.8897	32.9109	24.8118	22.6537	33.1611	26.61	29.3652
FBgn0030693	sordd1	45.6873	43.2494	56.4794	43.9215	45.9944	47.5546	33.1252	43.2671	38.0684
FBgn0032940	Mondo	44.8469	53.8199	46.1087	28.9225	24.3522	25.8526	33.0224	33.5323	35.3488
FBgn0010039	GstD3	23.526	20.7053	32.6042	20.062	21.3929	26.4075	32.9833	35.9731	33.3288
FBgn0051373	CG31373	42.9913	38.4238	25.9334	30.6591	18.4216	14.7385	32.9792	23.1229	34.1544
FBgn0010909	msn	38.5149	33.1635	33.481	29.9134	33.1999	37.2883	32.9349	36.4208	34.7176
FBgn0033889	CG6701	38.0481	35.4185	32.5451	34.7581	30.3869	29.9786	32.9339	36.311	35.385
FBgn0039094	CG10184	21.8508	23.9992	25.9085	9.85875	9.12104	14.8553	32.8982	29.9722	26.6648
FBgn0283450	Glo1	34.1767	32.0823	27.7484	37.9955	32.4039	30.5765	32.8814	29.8983	32.7148
FBgn0265356	tn	45.0128	37.1177	42.4353	21.7161	36.1602	38.9734	32.8543	33.7944	31.2254
FBgn0041775	tral	38.0385	34.7135	53.313	34.2822	33.3803	35.3351	32.7836	34.7752	38.865
FBgn0035356	CG16986	31.6302	30.0987	30.4884	23.0281	23.3934	25.4681	32.7534	28.7968	30.0114
FBgn0032613	Nepl9	34.623	29.4396	34.8687	24.8147	30.0811	30.4456	32.687	36.9119	36.5848
FBgn0035791	CG8539	10.8363	10.5386	13.8773	14.1995	12.7478	12.2666	32.6778	24.0082	31.61
FBgn0025608	Faf2	34.9509	37.6921	36.8524	36.7491	36.1988	35.7424	32.6687	31.3834	33.5309
FBgn0004419	me31B	35.7438	35.2075	79.1209	44.1094	41.4341	46.5913	32.6575	41.0315	45.7368
FBgn0004587	B52	41.9992	43.3147	41.6385	40.4923	44.1449	46.1292	32.6559	36.0052	35.707
FBgn0035911	CG6638	44.8917	46.9939	44.4437	47.2703	49.9374	48.5049	32.6492	38.1908	31.3777
FBgn0034718	wdp	38.3691	46.6147	31.9016	40.5075	37.2844	38.8345	32.6469	33.1096	33.6163
FBgn0031824	CG9547	42.1066	31.9413	33.9127	15.7871	14.1085	15.1479	32.6253	25.5368	29.7201
FBgn0032642	Lamtor3	33.2742	32.5184	32.9634	32.8508	32.7844	30.8105	32.5996	35.0302	33.8884
FBgn0261276	Opa1	31.7386	28.0289	28.1398	32.5439	33.4076	31.5531	32.5951	28.8226	31.4896
FBgn0263390	Nha2	36.355	34.003	32.1075	39.2561	28.9878	27.1854	32.5836	28.176	30.9131
FBgn0027496	eCOP	33.7583	33.9818	33.2755	39.5975	35.2288	37.3218	32.5762	31.8068	33.2307
FBgn0023535	arg	41.0696	34.2637	24.6977	27.7877	22.6819	20.2332	32.5067	23.7202	31.6681
FBgn0052528	parvin	37.9354	32.8178	39.5658	33.1327	32.0509	36.2615	32.4652	33.4805	31.8887
FBgn0031990	PAPLA1	39.0674	35.8949	32.886	27.6707	23.7213	25.2937	32.4374	27.3398	29.4894
FBgn0038198	Npc2b	30.9954	28.5794	30.6387	36.27	33.0054	37.4617	32.4369	35.2065	36.6867
FBgn0266918	CG32486	48.4624	37.4417	36.1005	27.2522	31.7173	27.4041	32.385	32.8386	33.4548
FBgn0038878	CG3301	25.5081	25.6364	28.5881	22.1622	20.0144	22.9317	32.3797	26.1776	28.3888
FBgn0051694	Ifrd1	30.502	33.3264	36.7505	34.6624	31.8689	34.099	32.3761	38.9795	44.2774
FBgn0035469	Lamtor4	26.8831	29.821	26.358	29.0957	32.4869	28.3884	32.3366	28.0087	31.8159
FBgn0030839	ENGase	25.3788	20.5522	24.1324	21.306	24.9456	28.5596	32.3102	29.0191	27.0394
FBgn0052695	CG32695	39.7782	38.5646	27.4135	33.1976	24.23	21.7877	32.2806	28.74	34.3113
FBgn0243514	eater	25.8961	24.8428	28.056	24.3409	28.5259	33.9603	32.2757	36.0829	34.8772
FBgn0022224	ubl	29.1529	25.768	25.2434	31.4293	29.0335	28.3234	32.1941	29.8394	30.8422
FBgn0033272	RagC-D	33.4942	33.9755	31.4821	31.6901	32.0498	30.6604	32.1172	31.0577	32.2987
FBgn0261822	Bsg	29.9353	26.78	32.2535	33.7001	29.9595	32.2501	32.0945	33.4296	35.147
FBgn0037709	CG8199	46.3307	41.4209	39.0866	42.323	44.149	44.363	31.9922	38.2434	34.7825
FBgn0032229	ClpP	39.7833	32.937	34.99	38.5236	33.6143	34.0704	31.989	31.3716	34.7833
FBgn0037261	CG9775	35.3178	33.5328	35.9184	33.924	34.8938	36.1728	31.989	31.7337	33.4781
FBgn0036667	kud	27.7745	27.2107	30.8421	32.3094	31.0106	31.9328	31.9547	35.3242	29.0294
FBgn0024947	NTPase	36.0688	36.9613	35.5865	37.706	39.44	43.1079	31.9417	37.4231	38.3665
FBgn0025373	Fpps	40.1527	34.4335	39.2588	28.7757	29.6263	39.2223	31.9319	37.4281	36.3611
FBgn0051729	CG31729	32.6519	31.1899	32.6353	34.0811	35.2451	34.2709	31.9109	34.127	33.8235
FBgn0025724	b'COP	34.3778	31.3232	30.9693	33.6409	29.6746	32.1265	31.8945	30.0259	29.7343
FBgn0031489	CG17224	38.6128	35.1739	27.5096	49.3315	26.1937	33.1815	31.8696	35.4256	30.7025
FBgn0000244	by	35.6826	30.4812	35.6288	31.0844	36.3333	36.7109	31.8642	33.1993	31.9654
FBgn0083953	CG34117	30.988	33.0726	32.3016	33.1521	30.8816	32.6228	31.8413	31.1442	31.4084
FBgn0025624	CG4025	32.6796	34.4218	34.7952	31.1141	32.6867	29.5824	31.8033	30.7441	32.8001
FBgn0039756	CG9743	33.3657	29.9163	31.5808	28.3426	24.2985	27.7136	31.7987	31.036	30.4787
FBgn0013733	shot	39.642	44.8214	35.418	29.3612	29.9844	30.7533	31.7359	30.8787	33.5277
FBgn0037433	CG17919	28.5624	28.5109	28.3283	25.73	25.5831	29.3321	31.7264	36.5845	34.8632
FBgn0030603	CG5541	32.941	32.5765	32.1814	30.1589	26.699	27.5808	31.7075	29.7715	32.7981
FBgn0027094	AlaRS	45.7067	39.7649	36.1927	45.3555	39.4945	40.5635	31.6583	32.8366	32.3922
FBgn0020386	Pdk1	52.1463	45.8653	48.5188	48.3071	52.6827	41.8758	31.5765	34.7607	33.0242
FBgn0051637	CG31637	32.1045	28.6418	30.7213	27.424	32.182	35.1955	31.5553	36.0203	33.8417
FBgn0032140	CG13117	36.3805	35.705	28.583	31.2145	25.6072	26.2605	31.5215	32.7817	26.8726
FBgn0031713	Coq6	37.8797	36.0462	33.7648	33.3423	36.0329	38.0108	31.4783	31.6373	31.7185
FBgn0004638	drk	38.4623	26.8332	34.589	32.8743	33.7983	35.1435	31.4513	36.4714	33.5119
FBgn0263260	sel	27.7443	29.2041	35.5355	33.7136	30.6963	31.2741	31.4431	32.8107	28.5391
FBgn0267378	sau	32.9204	28.5106	32.4339	34.4588	34.3058	37.6483	31.3968	33.5249	34.3057
FBgn0263916	Ent2	31.0994	31.8145	29.2053	35.2024	33.0017	33.0217	31.3786	30.0176	29.7116
FBgn0010333	Rac1	35.1311	30.7568	33.3987	32.262	30.4942	35.0765	31.3755	32.6416	31.3134
FBgn0026592	Fie	39.2151	30.9157	44.4478	34.2792	25.122	24.2026	31.3711	27.0346	25.4862
FBgn0028398	Taf10	34.0441	31.6489	33.6112	32.99	33.6565	33.6967	31.3316	32.2679	29.2232
FBgn0058191	CG40191	27.6861	29.9296	41.5597	41.7742	40.4737	45.9742	31.2902	42.0299	42.136
FBgn0034110	Atg9	29.2907	30.4677	28.8968	24.4939	26.9932	24.3889	31.2818	28.2621	33.9247
FBgn0013726	pnut	33.5145	25.9867	29.8827	25.3008	30.0356	35.747	31.2547	34.3664	29.8859
FBgn0264694	mgr	40.5609	36.1745	39.3982	37.0281	37.8552	36.5113	31.1902	32.9936	32.6261
FBgn0035589	CHMP2B	30.6145	30.6735	29.7829	37.3852	28.5278	27.8677	31.1375	27.5227	29.1262
FBgn0031815	frj	36.7334	41.7309	38.4384	36.5242	35.3558	37.295	31.1258	35.0967	33.9484
FBgn0052191	CG32191	27.7657	27.9914	19.9313	31.862	23.0642	21.6971	31.1247	21.7862	27.469
FBgn0069242	eca	31.9725	32.3104	33.5701	40.9481	37.24	36.6937	31.0535	32.1804	31.5781
FBgn0011225	jar	32.5047	36.8125	30.9711	23.3469	17.5385	17.4302	30.9814	23.3365	29.1548
FBgn0086768	Pcmt	31.8111	33.5727	32.2116	28.7799	28.5092	29.3642	30.9643	29.1895	30.3698
FBgn0017572	Mo25	32.6481	29.896	31.5866	31.5894	30.167	32.4959	30.9457	30.1039	29.7774
FBgn0030529	Clic	38.21	29.7314	38.1034	31.8829	30.1555	34.3107	30.8376	34.8565	32.7973
FBgn0034577	cpa	40.0719	33.2755	35.9025	38.3843	36.6138	35.6115	30.8213	33.7759	33.3278
FBgn0259139	glo	36.1511	34.4305	36.1136	29.5905	32.4008	31.8668	30.6927	30.0528	29.4978
FBgn0032643	GCS2b	27.3732	27.0196	29.9381	29.7086	28.9168	31.6286	30.6876	29.6062	29.2029
FBgn0034194	CG15611	33.0907	30.4203	34.375	37.6882	29.9021	27.5002	30.6818	32.6851	24.8506
FBgn0036300	Pmm2	28.87	27.6927	25.1028	30.0034	26.7334	29.2415	30.6595	29.3435	26.3361
FBgn0025628	CG4199	26.8144	25.2458	27.6854	38.5289	33.6144	27.6089	30.6367	26.6035	27.5334
FBgn0040666	CG12848	30.3293	32.1514	30.7578	36.1182	34.3883	28.6087	30.6205	25.3009	28.1507
FBgn0038438	Der-2	36.1742	35.8549	35.1069	35.033	40.4732	39.2903	30.5666	37.9597	35.5748
FBgn0039265	CG11790	37.733	35.8608	36.896	38.5102	35.1534	38.9101	30.5646	33.486	30.8076
FBgn0015033	Cyp4d8	23.6508	21.8146	26.6591	22.5439	25.1915	26.0258	30.5615	28.8295	31.6797
FBgn0043535	Obp57a	24.0676	25.1445	30.8642	34.9194	32.1235	34.7377	30.5404	31.7532	40.8624
FBgn0035206	sturkopf	29.9215	32.7057	32.6506	30.7649	27.5094	27.7201	30.5312	27.0605	29.5318
FBgn0037917	wkd	33.9748	25.0265	33.1092	32.9723	24.422	22.3749	30.5206	28.0742	27.834
FBgn0030610	Cox17	37.6245	34.6033	33.6172	34.8207	37.8055	36.4871	30.5006	30.3533	25.5736
FBgn0262475	bru2	38.6347	34.1267	39.4332	40.4064	43.9865	46.5666	30.4822	36.9781	33.569
FBgn0266124	ghi	35.5199	32.6946	34.4169	35.713	34.4009	36.9701	30.4789	32.1152	31.5376
FBgn0036929	CG7668	38.4878	37.6063	43.5721	43.3295	42.6947	48.3156	30.4626	46.1866	39.2203
FBgn0052638	CG32638	32.5703	27.3524	36.9262	40.86	37.5077	44.1168	30.4546	36.9347	35.5788
FBgn0033191	CG1598	32.6634	33.8035	33.2195	36.941	34.9977	37.9191	30.3682	28.8578	28.9244
FBgn0014189	Hel25E	32.6808	32.653	36.8382	33.1272	28.2261	30.3958	30.3484	30.0764	31.4494
FBgn0259219	CG42319	36.5082	32.2347	39.9158	23.6286	33.9482	34.3022	30.3328	31.5575	26.9924
FBgn0034936	Stoml2	29.8788	33.0171	30.8168	27.7892	31.1381	31.7752	30.3288	31.0895	28.8475
FBgn0040636	CG13255	34.4763	40.2798	34.8991	55.9152	50.813	52.0089	30.3163	38.4296	32.1849
FBgn0035639	kri	36.5174	40.0304	35.1279	43.7671	42.7728	43.8268	30.2891	33.1102	31.9077
FBgn0039172	Spase22-23	31.6915	32.4232	30.7956	35.3329	30.851	32.7827	30.2715	31.8771	32.1167
FBgn0052666	Drak	21.9903	24.037	24.8348	20.9911	22.6131	20.4375	30.2613	26.6501	27.7506
FBgn0027567	Ciz1	33.276	31.9469	32.3964	32.6683	34.3538	38.2241	30.2338	33.9177	32.3634
FBgn0028540	CG9008	60.4811	55.1446	52.162	34.2388	28.0761	28.3593	30.2031	36.7923	35.0756
FBgn0250785	vari	32.3532	27.9796	29.8604	30.5466	28.7617	25.7147	30.1757	28.6175	25.0162
FBgn0003557	Su(dx)	34.0542	30.9577	33.3874	31.8244	28.2242	30.863	30.1499	32.8756	29.0837
FBgn0036919	Grasp65	28.9745	28.4007	29.139	31.9608	28.0031	31.4958	30.1049	29.2219	28.2163
FBgn0003449	snf	30.5286	28.7815	29.1457	31.0074	31.7358	32.0828	30.0716	31.6858	27.8451
FBgn0030638	CG11655	19.5733	18.44	21.3371	19.7393	17.6849	18.8941	30.0469	22.0544	26.4746
FBgn0036488	CG6878	36.8531	33.7758	38.0183	32.3668	32.4417	35.0958	29.9992	31.4916	28.7015
FBgn0039163	CG5515	33.6341	28.8165	26.8995	30.3014	30.9972	29.6072	29.9964	28.9746	28.1018
FBgn0035370	Non2	26.6041	27.1153	30.387	27.9751	25.4835	28.1817	29.9444	26.1676	26.7066
FBgn0002031	Phb1	32.5469	33.4518	34.4549	35.4245	32.2375	34.8529	29.9358	29.5722	32.7053
FBgn0029737	Hgsnat	33.2936	36.9811	39.3479	35.4438	41.2251	40.9255	29.9237	36.7804	35.6426
FBgn0030334	Karl	38.89	27.2527	34.5361	28.2729	32.4221	39.8993	29.9187	40.3733	35.6598
FBgn0038832	CG15695	28.348	21.159	26.7356	22.7841	30.0642	34.2353	29.9006	31.8352	30.4604
FBgn0039666	Diedel	213.869	12.7133	1.87419	1.54795	2.20728	5.46146	29.9003	73.907	192.679
FBgn0005322	nmd	40.3242	37.3991	37.5318	38.3649	35.8192	36.8816	29.8914	33.8564	33.8565
FBgn0260008	UQCR-11	28.3081	27.5998	40.6715	34.9253	35.1904	40.696	29.8677	35.5966	35.8683
FBgn0263351	AP-2m	32.5254	27.3001	31.2622	34.1356	26.8939	27.1117	29.8504	27.1959	28.0681
FBgn0028427	Ilk	35.3421	29.3724	35.5025	31.1972	34.6332	36.6419	29.8319	30.6865	29.4252
FBgn0039109	CG10365	24.9949	27.0587	25.5375	23.6538	21.0965	17.0019	29.755	27.1595	35.0196
FBgn0003607	Su(var)205	35.8478	33.0738	38.4283	34.7594	34.542	35.2681	29.7189	34.046	31.0369
FBgn0038166	CG9588	34.6448	38.7734	35.4423	38.0983	40.8766	42.7164	29.7092	31.8049	31.4172
FBgn0050015	CG30015	23.8028	22.7709	20.6915	20.8786	20.9591	22.2057	29.6709	29.0062	29.7853
FBgn0034647	pirk	43.0356	35.18	41.104	27.0828	18.5725	21.9199	29.67	31.9849	22.8918
FBgn0031143	CG1532	27.6428	25.5979	28.4759	32.8047	29.6743	30.1086	29.6571	26.5992	27.9334
FBgn0029854	CG3566	30.324	30.1905	26.7535	30.5165	26.3485	28.4817	29.6333	27.113	26.4856
FBgn0030276	Dlic	31.4177	28.1754	34.4173	31.7986	33.0837	33.7925	29.5952	33.0444	35.7697
FBgn0031374	Wdr62	33.1234	26.6454	28.1664	27.1688	23.8154	22.9263	29.5778	29.5078	28.0852
FBgn0037536	CG2698	34.0762	32.3246	35.6635	31.7862	36.387	34.6279	29.5661	30.3033	31.7516
FBgn0052282	Drsl4	21.2797	24.5124	21.7244	41.2823	28.6684	38.5977	29.5425	21.0442	28.5233
FBgn0014930	Rfk	31.9732	31.4829	31.3545	32.5737	30.8036	33.4414	29.5357	28.807	27.2774
FBgn0030341	p24-1	32.6404	31.7965	30.2574	34.2804	30.0031	31.6705	29.5012	27.6932	27.68
FBgn0005632	faf	34.8355	31.9896	30.3753	24.9893	26.2689	29.1046	29.4682	29.952	31.7812
FBgn0041160	comm2	26.2128	30.3303	35.4493	21.6705	18.0002	17.0923	29.4675	26.1285	29.3571
FBgn0027563	CG9631	29.693	31.4644	24.5879	28.6338	20.9656	20.4628	29.4558	22.9241	28.7532
FBgn0034948	PPP1R15	31.7674	30.0095	35.3251	33.0157	34.4497	35.206	29.4545	31.1758	31.1374
FBgn0264492	CkIIa	29.0545	29.1175	47.0997	40.9949	40.5011	47.3964	29.4533	41.3375	39.6133
FBgn0039136	CG5902	24.4955	23.4916	24.9339	29.7998	27.7699	28.1563	29.4359	28.5808	30.9368
FBgn0052250	PMP34	28.1858	32.8532	32.6748	40.5589	40.3401	47.86	29.4037	35.8794	32.5688
FBgn0035850	Atg18a	32.8408	34.1583	37.7395	29.4727	33.1017	30.3672	29.3973	33.11	35.0479
FBgn0032465	Yip1d1	33.8357	32.1926	30.5443	34.7243	32.4874	33.7389	29.3734	31.4802	27.9584
FBgn0029885	CG3224	39.9722	34.5099	32.2133	33.0468	32.7804	28.8098	29.3543	28.8376	30.8163
FBgn0040532	CG8369	13.0618	20.5391	17.2503	9.33821	9.40721	11.7229	29.3344	25.1403	34.6676
FBgn0032919	pths	33.6256	36.73	30.5312	40.5919	41.3478	37.056	29.3227	31.1305	30.4278
FBgn0027506	EDTP	35.9547	33.9832	31.3666	27.5644	24.6302	21.6674	29.2984	29.1999	31.9609
FBgn0005649	Rox8	32.1426	29.702	35.4973	33.9058	32.3127	37.5303	29.2969	32.5053	32.4618
FBgn0040395	Unc-76	36.0702	29.2758	30.3468	29.8246	27.1886	26.2244	29.2437	30.4927	28.8791
FBgn0033830	CG10814	4.66845	7.88421	23.8918	3.0079	2.43045	6.92349	29.2119	26.0608	38.5845
FBgn0030991	CG7453	34.4377	34.2261	36.0618	34.8004	34.7343	35.8557	29.148	31.3978	30.3117
FBgn0000412	D1	33.499	31.5908	33.2524	29.0844	29.0627	31.2259	29.1318	30.5832	29.9502
FBgn0014906	Hydr2	28.8111	28.4042	31.6462	24.2609	28.8442	34.0136	29.1318	33.6614	30.2809
FBgn0036509	CG7739	32.8611	31.001	31.196	30.6112	32.6524	32.5604	29.0681	33.0172	31.0663
FBgn0011260	Sema2a	35.1336	24.4234	31.2765	31.652	39.6201	46.7964	29.062	37.1614	32.8155
FBgn0019952	Orct	35.0781	42.999	34.2485	38.4404	43.5519	34.1976	29.0552	24.8384	27.3859
FBgn0021814	Vps28	32.6546	29.9431	28.759	33.781	30.6066	29.6908	29.0343	27.845	30.6507
FBgn0037652	CG11980	34.8346	34.2136	33.4344	35.1013	35.7481	35.9605	29.0139	33.5238	30.9099
FBgn0030073	CG10962	7.17643	8.11064	8.28353	7.70151	5.63553	6.72117	29.0019	19.4682	25.3285
FBgn0024754	Flo1	29.6371	24.2846	24.8171	29.1154	28.5087	29.7885	28.9756	25.3458	30.8278
FBgn0010173	RPA1	35.7568	33.5727	37.0529	32.0025	34.4613	37.7505	28.9423	32.8946	34.0761
FBgn0036419	CG13482	49.3998	29.3818	43.8818	41.4702	22.1295	23.0073	28.9246	34.9368	16.082
FBgn0001280	janA	28.5412	28.6717	28.5601	24.9808	24.6947	25.3197	28.9175	27.9996	27.0971
FBgn0005411	U2af50	34.4705	35.0981	34.9248	31.3921	32.6228	29.6502	28.8919	28.0412	28.757
FBgn0039936	Gyf	32.9254	30.2251	33.7925	31.8686	32.2221	34.4266	28.8881	31.8933	32.5788
FBgn0085257	CG34228	33.1647	32.1971	39.0838	39.996	42.2576	46.6382	28.8507	38.7747	32.6471
FBgn0061515	endos	31.7525	30.8765	36.9178	30.2003	30.7669	29.8559	28.8418	29.4708	30.8422
FBgn0037687	CG8132	36.8615	35.7664	35.0473	32.2276	28.1522	32.7542	28.7747	28.6429	29.9849
FBgn0025725	Œ±COP	34.6339	31.4496	29.2415	30.2775	28.2822	29.2986	28.764	28.4008	27.1298
FBgn0015576	Œ±-Est8	32.1173	27.0009	26.2824	23.422	24.3847	29.2102	28.7477	24.7261	28.0098
FBgn0034791	EMC8-9	32.5955	34.4208	33.85	38.3214	39.148	41.2764	28.7427	33.2882	28.4755
FBgn0036581	MED10	31.3523	31.7928	33.8244	36.2487	29.8996	34.7769	28.7375	32.1004	30.5798
FBgn0262057	Spn77Ba	34.0219	29.3538	26.2087	30.9752	24.5311	24.4006	28.7197	24.7024	28.8033
FBgn0034399	CG15083	24.8871	25.3671	36.8147	34.569	34.9901	39.5276	28.6815	28.9164	31.5535
FBgn0086680	vvl	38.3385	38.2406	40.5861	52.9136	57.0001	61.7713	28.6517	44.6732	39.1266
FBgn0260659	CG42542	34.1803	29.7937	32.7948	28.2282	30.6038	30.2985	28.6468	32.7336	30.7865
FBgn0037108	Alg11	28.9733	26.5388	28.7179	30.4569	31.3592	31.3696	28.6286	30.2497	29.3397
FBgn0032236	mRpS7	32.256	29.5495	32.658	28.5979	29.73	30.7663	28.6234	29.2649	28.6128
FBgn0053094	Synd	30.505	28.5616	30.1734	32.1532	29.3184	29.2046	28.5653	26.8704	27.1992
FBgn0010741	Pfdn2	39.4643	34.5407	35.0798	35.7116	33.9535	33.2337	28.529	27.9014	28.0868
FBgn0030481	CG1662	36.363	33.9662	31.1409	24.0995	22.4827	26.2	28.4968	28.5419	29.2964
FBgn0037933	Ho	30.4837	31.027	32.7298	28.3645	32.2227	30.2444	28.4618	32.8018	37.1472
FBgn0003211	rbl	30.4828	28.2899	37.3898	34.0311	32.7167	40.2464	28.4604	35.7963	32.0155
FBgn0262954	Polr2K	24.5738	27.9354	28.692	51.9025	43.3496	38.0621	28.4545	23.3291	23.8061
FBgn0026593	CG5707	32.0557	28.3182	31.8612	31.6441	30.9227	28.9319	28.4395	27.1518	27.4848
FBgn0039402	Vps2	41.0321	37.9845	33.273	36.6518	28.0863	34.9218	28.4257	30.6885	29.5617
FBgn0041205	key	34.2343	31.6208	30.8556	37.0363	34.8373	35.2744	28.413	28.4336	28.228
FBgn0035947	Srp68	33.7393	32.4985	32.504	31.8987	31.5072	29.6785	28.3777	31.1363	31.0696
FBgn0261477	slim	28.4152	29.0554	26.7184	28.5568	29.559	28.3444	28.3495	27.7674	29.3995
FBgn0032597	Nubp1	32.2934	38.1562	28.6019	26.3578	21.6254	20.1115	28.2973	25.7386	27.2003
FBgn0038129	TBC1D5	29.4008	25.3946	28.1766	30.0784	29.9658	33.7929	28.231	32.2576	28.2763
FBgn0001404	egh	34.345	35.5451	31.9168	31.9926	31.6136	26.3324	28.2045	26.0281	27.8079
FBgn0039509	bigmax	28.1523	28.5896	27.4906	26.7541	27.0033	27.4443	28.1644	25.9953	27.9202
FBgn0032000	CG8372	35.3975	31.9548	33.5179	33.5967	32.5108	31.5731	28.1615	29.8536	29.2565
FBgn0036974	eRF1	37.6751	33.0186	49.6547	35.1591	33.0248	35.0155	28.1489	39.1204	36.927
FBgn0024734	PRL-1	34.1347	32.3532	35.2023	30.5111	33.2977	36.476	28.1181	34.4828	34.3029
FBgn0051992	gw	34.3343	29.6312	32.9292	26.1473	25.7732	26.0973	28.1063	26.8877	28.3881
FBgn0026630	nes	27.7016	26.5834	29.8113	28.8493	31.8985	33.1694	28.0731	31.0685	28.8781
FBgn0039304	Kdsr	31.1663	28.6558	30.9499	27.9199	28.1692	29.2532	28.0449	27.9986	25.4536
FBgn0259483	Mob4	27.8846	20.4794	42.7008	20.5175	21.7018	21.2724	27.9335	21.4634	18.4389
FBgn0011705	rost	32.7554	30.9332	31.2862	34.8402	31.4912	32.5076	27.9306	30.0793	27.2854
FBgn0035432	ZnT63C	31.4934	32.3738	32.0429	34.3213	32.1696	33.9617	27.9281	29.6049	28.5949
FBgn0031662	CG3792	30.7245	30.3197	26.4406	29.5551	29.275	30.0192	27.9258	26.7447	26.5043
FBgn0021825	DCTN2-p50	36.524	30.7299	29.9675	26.4548	26.4282	25.7569	27.8629	27.489	27.1699
FBgn0034543	galla-1	28.0594	30.9753	36.9086	34.5581	33.8046	34.2938	27.844	31.2151	29.9043
FBgn0024188	san	29.4145	33.4024	31.6115	31.9871	30.7801	32.2859	27.8196	30.6378	29.1494
FBgn0037011	Nubp2	24.5915	23.6811	18.9958	18.6178	14.1529	16.6009	27.8114	23.229	31.2059
FBgn0033520	Prx6b	30.3637	27.0314	29.3483	31.0958	26.2978	27.4653	27.7876	27.5559	27.8294
FBgn0261789	SmD2	28.6004	29.0733	30.0128	29.0865	31.7815	32.5675	27.7672	27.1883	28.5105
FBgn0035333	CG1317	32.3311	31.1905	32.5999	34.4122	31.8141	32.4809	27.753	28.4532	28.2749
FBgn0024889	Kap-a1	34.5382	33.5273	34.8436	24.6244	26.4758	25.3321	27.7118	28.4144	29.7182
FBgn0038197	foxo	42.0925	42.5574	35.6025	17.9642	11.1501	9.38428	27.6812	25.763	29.3294
FBgn0033913	CG8468	31.7849	23.7118	28.0244	24.3501	33.3374	35.1485	27.6797	27.194	27.7373
FBgn0032899	CG9338	30.8853	29.6567	35.4801	24.4322	28.1578	26.8983	27.6671	30.3839	30.4305
FBgn0029820	CG16721	28.6146	29.3285	28.5567	27.1104	28.2069	28.9406	27.6631	27.3029	26.6641
FBgn0020626	Osbp	27.6017	26.8936	29.4094	29.9395	28.7356	29.7285	27.6576	27.6306	27.383
FBgn0284255	Arpc4	31.3394	25.6622	30.2093	29.4192	29.1904	26.5547	27.6437	26.6792	28.8678
FBgn0028664	VhaM9.7-c	31.2358	30.1065	28.193	30.5838	30.1521	31.1633	27.6368	28.2671	28.4571
FBgn0264561	Glg1	36.1197	34.3051	34.3246	33.3465	32.8494	35.4741	27.633	30.4743	30.3932
FBgn0043456	Ndf	23.7143	23.8441	37.6002	39.5371	35.587	40.5523	27.63	39.5762	35.6445
FBgn0058002	ND-AGGG	29.3586	33.2833	31.4956	26.2106	28.5636	29.9562	27.592	29.1559	30.5597
FBgn0033232	CG12159	29.3358	28.1484	27.2356	33.1028	27.9393	30.4352	27.5851	27.9022	27.3425
FBgn0015797	Rab6	33.954	32.7951	34.0093	33.0252	36.3774	34.5193	27.5706	31.3553	31.1594
FBgn0034181	CG8963	37.5202	29.4389	26.5545	30.2618	36.0404	34.6169	27.5658	30.6716	30.507
FBgn0015513	mbc	26.4729	27.8002	23.5063	24.6661	25.4078	24.9351	27.5636	25.7476	29.9463
FBgn0033194	Vps13	46.2695	30.6189	25.2599	32.8449	28.6755	29.3888	27.5474	26.4643	26.5642
FBgn0086443	AsnRS	32.7377	21.8965	27.1574	24.166	23.0678	22.8947	27.4776	26.205	24.8393
FBgn0029881	pigs	34.7375	28.7347	38.0275	33.5969	32.0546	38.1888	27.4644	33.1374	31.8706
FBgn0003205	Ras85D	29.1063	26.0322	22.9786	27.6316	23.6565	21.3989	27.4396	21.7566	25.9782
FBgn0030926	psh	26.9301	22.4109	27.1619	25.2988	27.8828	32.0414	27.4119	34.0425	31.0025
FBgn0016059	Sema1b	30.4915	27.8282	32.5787	31.7276	32.2217	33.648	27.4094	31.2202	28.5815
FBgn0261674	CG42709	35.8105	29.8084	31.9778	33.1228	34.7549	33.692	27.3885	30.9707	31.1082
FBgn0022238	lolal	30.6611	27.2999	27.0505	28.2499	30.0198	29.311	27.3813	26.3873	27.3708
FBgn0032923	Pld3	22.6703	21.4436	22.3555	26.1134	25.1789	23.768	27.3727	26.2014	25.3704
FBgn0037842	CG6567	32.493	30.315	32.2822	28.4074	30.9128	29.3817	27.3681	30.4997	29.8937
FBgn0010406	RNaseX25	24.449	26.3832	26.5549	27.0625	28.1791	27.6744	27.3645	24.8684	25.4107
FBgn0038808	Srp14	33.7577	36.9004	40.5001	37.3428	40.9444	42.7375	27.3407	31.9531	30.949
FBgn0039160	CG5510	33.8414	19.5224	42.0636	34.4473	30.847	30.8985	27.2807	32.0142	31.4178
FBgn0062978	CG31808	33.0311	26.5225	27.4241	15.8154	28.2804	31.098	27.256	26.2174	23.0183
FBgn0053519	Unc-89	28.8229	30.0467	30.2328	30.6704	28.6081	30.7419	27.2531	27.8375	26.0992
FBgn0000115	Arl1	17.9576	24.8875	27.7289	29.1772	25.9256	22.124	27.2362	25.872	27.4364
FBgn0036862	Gbs-76A	27.9449	27.3718	29.587	30.8394	31.7908	30.1569	27.1981	30.6248	27.9353
FBgn0038428	CG14894	30.596	29.7623	28.797	27.1495	27.5743	29.3749	27.185	27.7625	29.4035
FBgn0002431	hyd	29.171	27.4676	32.9759	27.8736	27.7274	26.3579	27.1751	27.3034	28.0599
FBgn0261790	SmE	32.1101	29.0256	28.9018	28.2483	28.4941	30.129	27.1244	28.2533	26.8769
FBgn0086361	alph	20.289	22.0759	29.4258	38.8832	33.1792	40.6583	27.1019	35.1893	30.6787
FBgn0085736	CG40472	32.2855	29.4439	34.901	31.0801	32.2855	31.0925	27.1	31.9455	31.3071
FBgn0030364	Lsm12a	29.0905	26.7081	24.2945	29.2825	28.2797	29.5515	27.0678	26.7919	24.0155
FBgn0262126	Sec24CD	27.8518	26.6132	20.3719	29.5818	25.1551	22.7909	27.0511	20.9044	23.9222
FBgn0034796	CG3700	29.7908	28.9511	27.7226	27.4257	27.9627	29.28	27.0021	28.0095	27.1566
FBgn0030109	CG12121	14.3165	15.1138	13.6592	12.7561	15.8068	15.6713	26.9907	20.5113	23.0926
FBgn0031559	CG3513	31.3112	38.0956	27.9564	23.8091	19.2346	14.9031	26.943	22.0373	25.454
FBgn0034717	CG5819	25.3014	27.7425	25.844	29.1151	27.6017	24.0764	26.8737	24.5292	27.1531
FBgn0031752	CG9044	28.9105	28.4802	25.8256	31.036	30.1393	31.798	26.8658	26.9056	28.8868
FBgn0037299	Vps37B	30.0108	27.8679	30.8577	29.5209	30.1423	29.0931	26.8318	29.0374	28.5611
FBgn0035440	CG14969	32.382	29.2852	28.305	27.4599	28.437	29.9	26.8298	26.5066	25.8812
FBgn0036702	Afg3l2	25.8678	23.7695	27.2455	28.5049	24.5336	25.3123	26.8283	26.4498	22.8223
FBgn0040899	CG17776	25.3012	25.2946	28.1812	27.743	26.9583	28.3773	26.8117	31.082	28.61
FBgn0040238	Best1	29.5592	26.9361	26.6376	29.4044	28.4703	27.9305	26.808	24.8914	25.1129
FBgn0028546	ics	33.246	27.0353	30.6145	25.7073	28.3116	30.3752	26.7957	30.9926	27.9132
FBgn0043070	MESK2	16.731	17.1447	17.2183	25.3141	23.2298	20.6312	26.7705	19.2221	22.1167
FBgn0039849	CG11334	29.5122	27.2349	25.2316	27.0359	25.0308	24.7754	26.753	24.0601	24.2778
FBgn0003204	ras	26.6582	26.916	27.6464	27.8929	27.2912	27.1626	26.721	25.9018	25.65
FBgn0035964	Dhpr	26.5874	31.437	33.0386	28.7481	30.2143	27.2103	26.7202	23.8083	24.9547
FBgn0037646	CAHb	31.0504	31.0137	32.4745	24.7824	26.4479	26.5199	26.7089	27.4199	28.1779
FBgn0037360	CG2182	45.8967	43.3821	45.9083	33.8027	33.9012	38.1642	26.7062	38.0746	27.4432
FBgn0015034	Cyp4e1	22.8935	23.7841	22.076	21.3672	19.3148	19.4406	26.6948	22.3573	26.0429
FBgn0033735	Dera	31.0289	31.3315	31.4431	30.5965	30.6416	31.5058	26.6636	29.0192	28.3471
FBgn0032524	Hacd2	36.6254	39.2746	32.2719	35.4501	29.8208	32.9997	26.66	32.0093	25.979
FBgn0015372	RabX1	34.1189	30.3241	34.9233	20.8823	30.3707	32.5711	26.6358	28.4226	26.0192
FBgn0005536	Mbs	29.7674	28.4698	30.7436	26.0992	26.5731	27.9949	26.6358	26.5976	26.1263
FBgn0022349	CG1910	30.7737	26.6943	27.2671	29.1019	26.6434	27.4994	26.6294	26.1687	26.5653
FBgn0028968	gCOP	31.8229	30.5238	35.8548	23.1984	27.9846	29.6167	26.6266	30.8733	30.3359
FBgn0035397	PAN3	28.2966	27.4932	30.725	25.1352	27.6737	28.636	26.616	24.9519	22.797
FBgn0062440	EMRE	27.3966	26.7114	27.7249	25.6623	29.1739	26.3845	26.6133	25.773	26.2935
FBgn0034573	Sou	20.0132	15.6706	19.6105	13.1746	15.8988	16.0218	26.6041	23.8049	18.6673
FBgn0033724	CG8501	32.7596	32.5554	33.0775	27.6473	28.5231	28.6991	26.5913	26.0179	26.0111
FBgn0031048	CG12237	27.7222	30.466	31.0103	30.1591	30.5437	32.1855	26.5769	26.9558	27.6134
FBgn0034057	CG8314	6.09458	11.9936	13.8054	8.93439	16.1769	25.37	26.5563	11.4857	17.1346
FBgn0039685	Obp99b	25.8354	28.4831	28.3296	28.5235	30.9752	31.2023	26.5479	25.9575	24.975
FBgn0010531	Ccs	14.7325	15.3747	20.635	11.7033	13.3077	15.9078	26.5468	21.9685	26.7172
FBgn0030332	CG9360	27.6057	22.1005	33.8539	21.5408	21.2672	22.1723	26.5446	33.7197	36.5491
FBgn0038100	Paip2	26.0174	27.3583	27.4288	28.2405	26.8488	29.4946	26.5283	27.5515	29.7389
FBgn0052675	Tango5	34.6873	35.2852	34.203	33.1422	31.0484	29.4024	26.5225	30.3108	30.3166
FBgn0003141	pr	32.1372	23.8654	29.4647	28.1117	26.2603	30.8731	26.5005	33.1543	29.4172
FBgn0052423	shep	28.188	25.2105	25.6846	27.6893	25.6888	24.2584	26.4855	27.2318	27.5279
FBgn0037551	Arl8	20.5875	24.2059	23.3095	40.6997	34.1012	30.6845	26.4664	22.5427	27.5789
FBgn0034141	Dolk	31.6322	31.6558	34.1235	26.6735	30.0677	31.1273	26.4549	28.7528	29.2186
FBgn0051716	Cnot4	32.0667	30.6948	32.2433	26.8487	31.6056	32.9338	26.4494	30.0192	28.524
FBgn0029502	Coq7	33.0278	31.8263	29.2553	32.5921	31.7962	29.686	26.4312	25.5237	27.5316
FBgn0035603	Pfdn4	30.2491	25.0847	33.8884	39.9876	39.7933	39.2672	26.4281	31.3886	34.752
FBgn0069923	CG41128	30.4387	32.0917	32.4525	29.8738	28.7589	33.1986	26.3708	31.8106	27.4024
FBgn0031170	Abca3	28.808	29.4482	31.3486	31.9082	30.7927	31.0366	26.3687	28.8147	26.4052
FBgn0015247	Diap2	34.2961	24.6308	29.4904	19.8001	28.5665	31.2548	26.3478	25.3844	22.5751
FBgn0000667	Actn	28.1896	24.0791	26.0663	16.64	23.1805	26.0942	26.333	24.0427	24.2416
FBgn0001250	if	28.6619	23.1903	26.8037	26.9408	20.4156	23.1081	26.2981	24.6796	25.757
FBgn0004648	svr	27.05	22.6899	21.9664	25.6653	20.2301	20.5099	26.2822	23.5815	24.1439
FBgn0039844	CG1607	27.7729	27.0729	28.1817	26.9301	24.9442	25.1459	26.2792	24.211	22.1227
FBgn0033317	CG8635	31.5014	31.5376	28.5573	27.0821	31.0198	30.3215	26.2734	29.4124	30.2865
FBgn0030809	Ubr1	31.6034	32.6607	34.7179	33.1225	33.2412	38.7014	26.2654	32.1683	31.0242
FBgn0034282	Mapmodulin	29.9858	25.6325	36.5349	28.9594	30.3031	34.4476	26.2538	32.1606	29.1291
FBgn0036505	CG7945	23.3147	25.1756	22.801	21.8324	18.8066	20.0736	26.2324	23.5688	26.3691
FBgn0261444	CG3638	34.0821	31.5821	31.9585	27.1555	28.0904	28.6925	26.2155	29.0579	26.7659
FBgn0027335	Rip11	32.2334	40.9271	38.827	18.821	14.7593	11.8395	26.1922	24.7645	29.1333
FBgn0028978	trbl	30.5018	26.6451	30.7937	29.2495	28.2098	30.9181	26.1901	31.5161	30.9677
FBgn0261552	ps	31.546	27.5132	27.675	37.522	17.1986	17.1902	26.1756	21.4583	23.3797
FBgn0032810	CG13077	29.178	27.459	25.9502	31.308	25.0646	26.1457	26.1548	24.5229	25.1866
FBgn0040512	zCOP	27.5966	25.6994	26.0043	28.1268	31.5902	31.4092	26.1227	28.3411	29.1519
FBgn0286781	cass	25.9558	23.8303	29.2688	21.6479	21.744	22.4624	26.1193	24.7471	25.3333
FBgn0039321	CG10550	26.5116	22.2571	23.6149	23.3859	24.1843	25.8409	26.0843	24.5856	27.6365
FBgn0002645	Map205	27.9391	25.52	31.1214	27.3779	27.4884	30.0051	26.0801	29.7239	27.3437
FBgn0001123	Gas	39.052	80.3166	39.6499	87.1005	24.8456	34.0654	26.0783	41.7047	20.0319
FBgn0000277	CecA2	28.6165	19.3167	21.8393	24.6321	26.354	26.775	26.0663	25.698	21.8766
FBgn0052407	CG32407	16.4889	11.0591	9.7528	16.9356	17.177	15.154	26.0351	19.4074	26.6359
FBgn0027550	CG6495	33.5061	30.1317	27.8563	30.1673	27.9952	27.82	26.01	25.9594	27.2888
FBgn0283500	Sac1	34.9084	35.9327	36.0639	34.9592	36.6615	35.3355	26.008	33.9409	30.3922
FBgn0034494	CG10444	26.565	30.6022	41.6378	34.592	39.5585	44.5068	25.9562	31.9625	26.0663
FBgn0031535	CG12795	25.7464	25.2149	27.8612	27.3485	32.4117	36.0208	25.9468	35.3653	33.0503
FBgn0024320	Npc1a	29.4986	28.664	30.138	30.4451	25.3939	26.177	25.9467	29.6122	26.2864
FBgn0011672	Mvl	26.8727	27.0618	25.0372	22.8685	33.1029	28.9946	25.9399	27.6517	29.4843
FBgn0033638	atos	29.8944	33.7831	34.6623	34.9053	38.8453	38.3752	25.9333	28.9293	28.865
FBgn0015571	Œ±-Est3	25.0829	30.6962	28.8236	29.8019	30.9362	32.6716	25.9311	27.963	29.8602
FBgn0025335	Cpes	29.5554	27.3224	29.8094	30.1111	30.6793	29.3803	25.9261	27.3401	28.0375
FBgn0039260	Smg6	33.0951	32.9334	28.5518	34.4871	28.4576	28.6914	25.9139	24.4497	23.8839
FBgn0031497	SerRS	36.2172	30.0788	28.1864	30.8388	29.5767	29.1414	25.9044	25.126	25.4321
FBgn0027081	ThrRS	28.4653	27.7697	28.1547	28.3704	28.7413	28.5992	25.8976	26.2475	25.9953
FBgn0015321	Ubc4	25.9993	26.5923	33.6969	27.4615	26.2016	30.0324	25.8903	26.6362	25.812
FBgn0036887	CG9231	33.4904	25.6953	26.2841	14.8963	15.8122	14.5408	25.8459	24.6764	30.8469
FBgn0036194	Dph1	24.7796	21.7928	23.3787	21.4979	15.5881	14.9463	25.8242	17.1882	20.5723
FBgn0264979	CG4267	32.2963	30.1296	27.0865	29.5891	30.7224	35.1193	25.7699	30.2338	29.0841
FBgn0030612	Dbct	34.4959	31.6553	32.0914	30.389	36.4913	36.7181	25.7684	28.9592	28.9809
FBgn0024807	DIP1	15.6704	17.1967	14.3062	14.0776	14.2658	15.3232	25.7565	21.1723	24.3211
FBgn0053087	LRP1	42.2705	36.1465	33.6182	20.3237	18.449	19.7476	25.7327	23.9106	23.455
FBgn0033377	Pgm2a	26.6711	25.2352	31.7191	25.9854	26.7722	28.0802	25.7302	28.0452	26.8002
FBgn0034051	Mlf	36.7107	25.4358	30.2834	16.4088	29.2194	36.5799	25.7273	29.3909	26.7136
FBgn0005666	bt	26.0225	26.5343	29.0617	23.8412	23.2896	22.1917	25.7229	25.5674	28.2799
FBgn0036053	iPLA2-VIA	32.7717	28.1865	31.1411	26.6428	27.2227	29.9233	25.6694	29.2887	28.3096
FBgn0020496	CtBP	30.8835	33.5337	37.5713	26.1825	25.7087	27.1246	25.6616	24.3118	23.8365
FBgn0050159	CG30159	32.9184	31.908	31.1807	14.4906	16.0954	17.263	25.5959	28.8238	32.843
FBgn0030520	Pdcd4	23.9345	30.9049	21.1025	41.3069	27.5229	19.537	25.5755	24.9049	34.3156
FBgn0036876	CG9451	28.6847	29.7154	25.0694	29.7591	26.5068	27.8642	25.5733	24.1709	22.6158
FBgn0033485	RpLP0-like	28.1702	23.5103	27.8451	24.7746	30.0781	27.4033	25.5642	24.2489	22.8484
FBgn0085475	CG34446	33.8431	32.8858	33.4432	32.1395	32.7233	34.0223	25.5514	28.7663	30.2421
FBgn0036980	RhoBTB	56.8685	44.2332	41.2859	19.2932	15.1647	15.2149	25.5504	22.1781	22.7491
FBgn0038467	Adsl	29.9063	30.2475	28.4874	30.3432	28.5233	27.6736	25.5464	25.8623	23.4797
FBgn0040475	SH3PX1	31.1684	33.2175	38.3954	27.5798	31.7193	28.5869	25.5235	26.2141	25.6087
FBgn0029801	CG15771	25.4144	21.7216	23.6203	26.2542	25.8945	26.4773	25.5142	23.2417	23.8382
FBgn0025720	Ate1	47.5294	43.8892	35.5539	32.5084	24.8596	33.6239	25.5008	36.1668	25.0813
FBgn0265575	yin	21.432	17.4474	22.8994	18.4908	23.0808	22.6714	25.4979	26.94	25.3427
FBgn0034126	jtb	33.3113	25.5475	28.1024	28.1547	26.695	28.0245	25.4803	27.7714	25.6891
FBgn0035692	Sf3b6	29.7483	27.5653	31.9464	20.8906	27.8028	30.8001	25.4493	30.8121	26.4268
FBgn0027515	CG7115	34.7785	35.2535	36.9691	16.919	35.8821	34.7346	25.4396	30.2574	25.3689
FBgn0023540	CG3630	27.1079	20.5133	17.7867	20.487	16.6854	15.8671	25.4356	21.255	22.5897
FBgn0033451	Marc	24.5073	17.5476	35.5543	30.3027	26.026	31.6707	25.4323	36.6862	30.1777
FBgn0085282	CG34253	26.171	23.7175	24.0282	25.8682	24.7989	23.9019	25.423	22.4777	24.0376
[truncated: 14,701 more rows]
