# Supplementary material for: Metabolism fine tuning and cardiokines secretion represent adaptative responses of the heart to High Fat and High Sugar Diets in flies
Source: PLoS Genet. 2026 Jun 11;22(6):e1012189. doi: 10.1371/journal.pgen.1012189 (PMC13286269; doi:10.1371/journal.pgen.1012189)
Supplement: S5 Table — (XLSX) [file pgen.1012189.s011.xlsx]

## Sheet: Feuil1
	PRIMERS USED TO PERFORM RT-QPCR (ordered from Eurofins)
		Gnmt_1F	CTAGACGTGGCCTGTGGAAC
		Gnmt_1R	GCATCTACGGACACAACTTCG
		Sardh_1F	ACAGGGATCCCAGCAAAA
		Sardh_1R	GTCACATCCGCCTCCACT
		Galk_1F	GGAGCGAATCCGGACTTTAT
		Galk_1R	ATGCTCGCCAATGATGTTG
		Snmp_1F	CGCAGGACTGAGTTGATTTTT
		Snmp_1R	GCTGATATTGCCCATGTTTTG
		nebu_1F	CAGGTCTGCGGAATCAATGC
		nebu_1R	AGCTTGTCTACTACCAGGGTG
		fit_1F	TACGCCGTCAATCAGTTGAG
		fit_1R	ATCGAACGCCTAACGCAGT
		Dilp5_1F	TGCCTGTCCCAATGGATTCAA
		Dilp5_1R	GCCAAGTGGTCCTCATAATCG
		Dilp2_1F	ATCTGGACGCCCTCAATCC
		Dilp2_1R	TCCCAGGAAAGAGGGCACTT
		rp49_1F	CTTCATCCGCCACCAGTC
		rp49_1R	CGACGCACTCTGTTGTCG
